# Supplementary material for: Polypharmacological Cell-Penetrating Peptides from Venomous Marine Animals Based on Immunomodulating, Antimicrobial, and Anticancer Properties
Source: Mar Drugs. 2022 Dec 4;20(12):763. doi: 10.3390/md20120763 (PMC9787916; doi:10.3390/md20120763)
Supplement: Supplementary file 1 [file marinedrugs-20-00763-s001.zip]

Archive with 3 entries (3 files):
- Table S1.pdf
- Table S2.pdf
- Tables S3-S8.xlsx
