# Supplementary material for: Polypharmacological Cell-Penetrating Peptides from Venomous Marine Animals Based on Immunomodulating, Antimicrobial, and Anticancer Properties
Source: Mar Drugs. 2022 Dec 4;20(12):763. doi: 10.3390/md20120763 (PMC9787916; doi:10.3390/md20120763)
Supplement: Supplementary file 1 [file marinedrugs-20-00763-s001.zip › Tables S3-S8.xlsx]

## Sheet: S3
Table S3 Physiochemical analysis of CPPs and evaluation of their safety and efficacy
Peptide ID	sequence	Cell-penetrating or not (MLCPP)	Probability score (MLCPP)	Uptake efficiency (MLCPP)	Probability score (MLCPP)	AMP SVM model (CAMPR3)	AMP probability SVM score (CAMPR3)	AMP RF model (CAMPR3)	AMP probability RF score (CAMPR3)	AMP ANN model (CAMPR3)	AMP DA model (CAMPR3)	AMP probability DA score (CAMPR3)	Boman index (Kcal/mol)	Wimley-White Index	toxicity	RBC hemolysis	TI estimate	Propensity to in vitro Aggregation	Estimated solubility	half life (s)	Allergenicity probability	Helical segment in DOPC membrane (FMAP)	Helix percent upon interaction with DOPC membrane (FMAP)	Binding energy with DOPC membrane (Kcal/mol)	BBB penetration score	BBB penetration (B3P)	Hydrophobicity	Steric hindrance	Side bulk	Hydropathicity	Amphipathicity	Hydrophilicity	Charge	pI	Molecular weight (Da)	structure	Helix (% ) in secondary structure	β-strand( %) in secondary structure	Coil (%) in secondary structure	hydrophobicity percent	basic percent	Hydrophobicity/basic ratio	µH	z	D (Lipid-binding discrimination factor)
CPP10-11	MKYRLSFCRK	CPP	0.8677	High	0.5008	NAMP	0.003	AMP	0.562	NAMP	NAMP	0.345	3.29	4.69	Non-Toxin	0.47	62.15	0	Good water solubility	930.31	non-allergen	2 -- 4	0.3	-2.1	0.27	B3P peptide	-0.45	0.66	0.66	-0.79	1.22	0.34	4	10.32	1331.79	CCEHHCCCCC	20	10	70	30	40	0.75	0.363	4	1.66267		C. albicans
CPP10-21	KREIYLLSSK	CPP	0.5112	High	0.5209	NAMP	0.252	NAMP	0.3485	NAMP	NAMP	0.082	2.5	4.93	Non-Toxin	0.49	5.33	194.63	Good water solubility	938.71	non-allergen	5 -- 7	0.3	-1.5	0.07	Non-B3P peptide	-0.33	0.62	0.62	-0.66	1.11	0.49	2	9.72	1236.62	CCCHHHHHCC	50	0	50	30	20	1.5	0.213	2	0.861072
CPP10-40	DRKKFKNQSR	CPP	0.8617	High	0.5366	NAMP	0.216	AMP	0.524	NAMP	AMP	0.726	6.78	10.21	Non-Toxin	0.48	5.32	0	Good water solubility	986.21	non-allergen			-1.2	0.2	B3P peptide	-0.85	0.68	0.68	-2.92	1.72	1.62	4	11.1	1306.62	CCCCHHCCCC	20	0	80	10	40	0.25	0.332	4	1.63341
CPP10-79	RRVRFLVASI	CPP	0.8001	High	0.5603	NAMP	0.017	NAMP	0.449	AMP	AMP	0.917	2.55	0.52	Non-Toxin	0.49	53.4	112.81	Good water solubility	818.91	allergen	6 -- 9	0.4	-2	0.26	B3P peptide	-0.23	0.64	0.64	0.7	0.74	-0.03	3	12.31	1216.63	CCEEHHHHCC	40	20	40	60	30	2	0.457	3	1.42141	S. aureus	C. albicans	E. coli	P. aeruginosa
CPP10-142	PMKVWLAPLK	CPP	0.7477	High	0.5514	NAMP	0.352	AMP	0.569	AMP	NAMP	0.257	-0.93	0.74	Non-Toxin	0.49	6.93	0.66	Poor water solubility	874.21	allergen			-2.6	0.11	B3P peptide	0.01	0.56	0.56	0.36	0.73	-0.43	2	10.02	1182.68	CCCCCCCCCC	0	0	100	80	20	4	0.599	2	1.22546
CPP10-150	KIAEKLPLVR	CPP	0.5542	High	0.5076	NAMP	0.006	NAMP	0.2515	AMP	NAMP	0.197	1.22	3.53	Non-Toxin	0.44	71.03	0	Good water solubility	922.01	allergen	2 -- 4 , 7 -- 9	0.6	-1.4	0.01	Non-B3P peptide	-0.21	0.61	0.61	0.07	1.11	0.46	2	10.01	1166.62	CCCCCCCCCC	0	0	100	60	20	3	0.307	2	0.949808
CPP10-162	RHKKREYNVR	CPP	0.8236	High	0.6456	AMP	0.668	NAMP	0.495	NAMP	AMP	0.957	7.01	8.3	Non-Toxin	0.49	5.36	0	Good water solubility	749.81	non-allergen			-0.4	0.19	B3P peptide	-0.86	0.62	0.62	-2.86	1.74	1.39	4.5	11.01	1385.73	CCCCHHEECC	20	20	60	10	45	0.222222	0.109	4	1.4229
CPP10-186	KAYLFRNLAK	CPP	0.7942	High	0.5347	AMP	0.795	NAMP	0.438	AMP	NAMP	0.437	1.64	3.98	Non-Toxin	0.49	5.58	0	Good water solubility	730.51	non-allergen	5 -- 8	0.4	-2.5	0.23	B3P peptide	-0.24	0.63	0.63	-0.31	0.98	-0.02	3	10.3	1223.62	CCCEHHHHCC	40	10	50	50	30	1.66667	0.406	3	1.37326
CPP10-193	PMKVWLVPLK	CPP	0.7317	High	0.6583	NAMP	0.247	AMP	0.614	AMP	NAMP	0.359	-1.15	-0.12	Non-Toxin	0.49	47.55	5.48	Poor water solubility	855.81	allergen			-2.7	0.09	Non-B3P peptide	0.04	0.58	0.58	0.6	0.73	-0.53	2	10.02	1210.74	CCCECCCCCC	0	10	90	80	20	4	0.512	2	1.14333
CPP10-194	MKVWLVPLKK	CPP	0.7871	High	0.549	NAMP	0.255	AMP	0.6245	AMP	AMP	0.593	-0.59	2	Non-Toxin	0.48	6.04	0.83	Good water solubility	856.71	allergen	2 -- 4 , 7 -- 9	0.6	-2.9	0.08	Non-B3P peptide	-0.06	0.61	0.61	0.37	1.1	-0.23	3	10.31	1241.8	CCCCCCCCCC	0	0	100	70	30	2.33333	0.527	3	1.48749		C. albicans
CPP10-195	KVWLVPLKKF	CPP	0.8122	High	0.5513	AMP	0.697	AMP	0.8165	AMP	AMP	0.978	-0.66	1.86	Non-Toxin	0.48	10.96	2.56	Good water solubility	874.61	allergen	6 -- 9	0.4	-4.9	0.07	Non-B3P peptide	-0.03	0.61	0.61	0.46	1.1	-0.35	3	10.31	1257.78	CCCCCCCCCC	0	0	100	70	30	2.33333	0.613	3	1.56867	S. aureus	C. albicans
CPP10-283	QTIATKLPLI	CPP	0.5941	High	0.5141	NAMP	0.193	NAMP	0.4885	AMP	NAMP	0.496	-0.53	-0.76	Non-Toxin	0.49	5.64	0	Poor water solubility	892.61	non-allergen	3 -- 7	0.5	-2.9	0.02	Non-B3P peptide	0.06	0.58	0.58	0.8	0.49	-0.53	1	9.11	1097.52	CCECCCCCCC	0	10	90	60	10	6	0.277	1	0.591488
CPP10-284	TIATKLPLIR	CPP	0.6546	High	0.5594	NAMP	0.1	NAMP	0.41	AMP	AMP	0.515	0.41	0.05	Non-Toxin	0.49	8.83	0	Poor water solubility	968.61	allergen	2 -- 5 , 7 -- 9	0.7	-3	0.06	Non-B3P peptide	-0.05	0.58	0.58	0.7	0.61	-0.25	2	11.01	1125.57	CECCCCCCCC	0	10	90	60	20	3	0.248	2	0.894112
CPP10-297	LQRTIAKKLL	CPP	0.8828	High	0.5483	AMP	0.825	AMP	0.503	AMP	AMP	0.884	1.26	2.37	Non-Toxin	0.48	5.35	0	Good water solubility	837.21	non-allergen	5 -- 9	0.5	-4	0.07	Non-B3P peptide	-0.23	0.61	0.61	0.12	1.1	0.11	3	11.17	1183.66	CCEHHHHCCC	40	10	50	50	30	1.66667	0.464	3	1.42802	S. aureus		E. coli	P. aeruginosa
CPP10-298	RTIAKKLLSI	CPP	0.8468	High	0.503	NAMP	0.167	AMP	0.574	AMP	AMP	0.782	1.05	2.39	Non-Toxin	0.51	44.25	0	Good water solubility	979.11	non-allergen	3 -- 7	0.5	-3.7	0.1	B3P peptide	-0.16	0.61	0.61	0.46	0.98	0.12	3	11.17	1142.6	CCCHHHHHCC	50	0	50	50	30	1.66667	0.541	3	1.5007	S. aureus			P. aeruginosa
CPP10-299	TIAKKLLSIR	CPP	0.8468	High	0.503	AMP	0.5	AMP	0.5935	AMP	AMP	0.665	1.05	2.39	Non-Toxin	0.51	62.69	0	Good water solubility	979.11	non-allergen	2 -- 6	0.5	-3.7	0.11	B3P peptide	-0.16	0.61	0.61	0.46	0.98	0.12	3	11.17	1142.6	CCHHHHHHCC	60	0	40	50	30	1.66667	0.411	3	1.37798	S. aureus
CPP10-352	CKTEWIKSKC	CPP	0.6181	High	0.5547	AMP	0.791	NAMP	0.4785	AMP	NAMP	0.207	1.96	6.87	Non-Toxin	0.49	93.69	0	Good water solubility	845.41	non-allergen	4 -- 9	0.6	-2.4	0.06	Non-B3P peptide	-0.32	0.62	0.62	-0.81	1.23	0.47	2	8.94	1225.62	CEECCEECCC	0	40	60	20	20	1	0.2	2	0.8488
CPP10-420	REILLPALRK	CPP	0.7584	High	0.5706	NAMP	0.016	NAMP	0.2865	AMP	NAMP	0.151	2.07	2.56	Non-Toxin	0.48	23.2	0	Good water solubility	1019.21	non-allergen	4 -- 8	0.5	-2.4	0.1	B3P peptide	-0.27	0.59	0.59	-0.03	0.98	0.43	2	10.84	1208.66	CCCCCHHCCC	20	0	80	60	20	3	0.326	2	0.967744
CPP10-421	ILLPALRKFC	CPP	0.5848	High	0.621	NAMP	0.232	AMP	0.765	AMP	AMP	0.982	-0.53	-0.41	Non-Toxin	0.55	5.71	0	Poor water solubility	901.81	non-allergen	2 -- 8	0.7	-4.5	0.13	B3P peptide	0.03	0.59	0.59	1.3	0.61	-0.52	2	9.55	1173.67	CCCCHHHCCC	30	0	70	70	20	3.5	0.533	2	1.16315		C. albicans
CPP10-437	KLGALLTICL	CPP	0.6382	High	0.5167	NAMP	0.005	NAMP	0.455	AMP	AMP	0.947	-2.05	0.04	Non-Toxin	0.52	5.53	253.85	Poor water solubility	854.21	non-allergen	4 -- 6	0.3	-2.2	0.01	Non-B3P peptide	0.2	0.59	0.59	1.9	0.37	-0.79	1	8.57	1044.52	CCCCHHHCEC	30	10	60	60	10	6	0.438	1	0.743472
CPP10-451	KENINFLLKR	CPP	0.6038	High	0.5267	NAMP	0.065	NAMP	0.2875	AMP	NAMP	0.133	2.84	4.32	Non-Toxin	0.48	5.39	165.2	Good water solubility	913.91	non-allergen	7 -- 9	0.3	-2.8	0.06	Non-B3P peptide	-0.35	0.67	0.67	-0.79	1.11	0.45	2	10.01	1274.68	CCCHHHHCCC	40	0	60	40	20	2	0.426	2	1.06214
CPP10-452	ENINFLLKRK	CPP	0.6038	High	0.5267	NAMP	0.109	NAMP	0.2845	AMP	NAMP	0.106	2.84	4.32	Non-Toxin	0.48	6.56	38.26	Good water solubility	913.91	non-allergen	6 -- 9	0.4	-2.8	0.09	Non-B3P peptide	-0.35	0.67	0.67	-0.79	1.11	0.45	2	10.01	1274.68	CCEHHHHCCC	40	10	50	40	20	2	0.347	2	0.987568
CPP10-466	KLIILLLVAA	CPP	0.627	High	0.5086	NAMP	0.002	AMP	0.57	AMP	NAMP	0.029	-3.16	-2.44	Non-Toxin	0.49	5.33	759.52	Poor water solubility	835.91	non-allergen	3 -- 7	0.5	-3.3	0.03	Non-B3P peptide	0.35	0.59	0.59	2.81	0.37	-1.03	1	9.11	1066.6	CCCHHHHHCC	50	0	50	90	10	9	0.204	1	0.522576
CPP10-492	KQRKRNCSDD	CPP	0.7684	High	0.5122	NAMP	0	NAMP	0.357	NAMP	NAMP	0.029	7.27	11.61	Non-Toxin	0.49	5.32	0	Good water solubility	943.11	non-allergen			0	0.13	B3P peptide	-0.87	0.68	0.68	-2.91	1.35	1.77	2	9.36	1249.49	CCCCEEECCC	0	30	70	0	20	0	0.234	2	0.880896
CPP10-521	LQRLLKRVNC	CPP	0.823	High	0.5083	NAMP	0.291	NAMP	0.3925	AMP	NAMP	0.444	2.75	2.05	Non-Toxin	0.49	20.38	0	Good water solubility	821.61	allergen	4 -- 7	0.4	-2.2	0.16	B3P peptide	-0.38	0.64	0.64	-0.18	0.98	0.15	3	10.87	1242.7	CCHHHEECEC	30	30	40	40	30	1.33333	0.57	3	1.52808		C. albicans
CPP10-582	RNRFVRIGRR	CPP	0.9474	High	0.506	AMP	1	AMP	0.565	NAMP	AMP	0.84	6.84	4.65	Non-Toxin	0.49	6.02	0	Good water solubility	863.71	non-allergen			-1.4	0.31	B3P peptide	-0.74	0.69	0.69	-1.49	1.23	0.94	5	12.61	1329.71	CCCEEEHCCC	10	30	60	30	50	0.6	0.494	5	2.11634	S. aureus		E. coli
CPP10-583	NRFVRIGRRD	CPP	0.8011	High	0.535	AMP	0.965	NAMP	0.4225	NAMP	NAMP	0.052	6.22	6.06	Non-Toxin	0.49	6.31	0	Good water solubility	844.51	non-allergen			-1.4	0.19	B3P peptide	-0.64	0.7	0.7	-1.39	0.98	0.94	3	12.01	1288.61	CCCEECCCCC	0	20	80	30	30	1	0.489	3	1.45162
CPP10-584	RFVRIGRRDM	CPP	0.7704	High	0.5039	AMP	0.647	NAMP	0.4245	AMP	NAMP	0.164	5.32	5.19	Non-Toxin	0.48	13.43	0	Good water solubility	844.11	allergen	4 --6	0.3	-1.5	0.22	B3P peptide	-0.55	0.7	0.7	-0.85	0.98	0.79	3	12.01	1305.7	CCCECCCCCC	0	10	90	40	30	1.33333	0.513	3	1.47427
CPP10-598	MKRRGFLSLL	CPP	0.7669	High	0.5173	NAMP	0.008	NAMP	0.3585	NAMP	AMP	0.63	1.78	2.19	Non-Toxin	0.48	6.49	3.6	Good water solubility	771.41	allergen	6 -- 8	0.3	-2.8	0.3	B3P peptide	-0.23	0.63	0.63	0.2	0.86	0.01	3	12.01	1220.69	CCCCHCHCCC	20	0	80	50	30	1.66667	0.243	3	1.21939			E. coli	P. aeruginosa
CPP10-616	SIFRYGRRDM	CPP	0.6633	High	0.5364	NAMP	0.076	NAMP	0.2925	NAMP	NAMP	0.024	4.59	5.28	Non-Toxin	0.49	5.4	0	Good water solubility	755.71	allergen	2 -- 4	0.3	-1.9	0.17	B3P peptide	-0.45	0.69	0.69	-1.03	0.74	0.44	2	10.75	1300.63	CCECCCCCCC	0	10	90	30	20	1.5	0.477	2	1.11029
CPP10-631	RKPPAERWWR	CPP	0.9082	High	0.5422	NAMP	0.481	NAMP	0.465	NAMP	NAMP	0.362	5.07	5.65	Non-Toxin	0.49	5.32	0	Good water solubility	852.61	allergen	4 -- 7	0.4	-4	0.13	B3P peptide	-0.61	0.56	0.56	-2.41	1.23	0.77	3	11.72	1381.73	CCCCCCCCCC	0	0	100	50	30	1.66667	0.36	3	1.32984
CPP10-632	KPPAERWWRW	CPP	0.8384	High	0.5457	NAMP	0.012	NAMP	0.418	AMP	NAMP	0.377	3.34	4.41	Non-Toxin	0.5	5.35	0	Good water solubility	843.11	allergen	3 -- 6	0.4	-5.4	0.14	B3P peptide	-0.4	0.55	0.55	-2.05	0.98	0.13	2	10.84	1411.76	CCCCCHCCCC	10	0	90	60	20	3	0.536	2	1.16598	S. aureus
CPP10-683	KRKSNAERWR	CPP	0.925	High	0.5568	NAMP	0	NAMP	0.4545	NAMP	NAMP	0.373	6.86	9.08	Non-Toxin	0.49	5.35	0	Good water solubility	959.81	non-allergen			-1.4	0.16	B3P peptide	-0.84	0.64	0.64	-2.82	1.6	1.46	4	11.73	1330.64	CCCCHHCCCC	20	0	80	20	40	0.5	0.231	4	1.53806
CPP10-684	RKSNAERWRE	CPP	0.8311	High	0.531	NAMP	0.002	NAMP	0.3215	NAMP	NAMP	0.007	6.98	8.88	Non-Toxin	0.49	5.32	0	Good water solubility	842.11	non-allergen			-1.4	0.09	Non-B3P peptide	-0.79	0.64	0.64	-2.78	1.36	1.46	2	10.75	1331.58	CCCCHHHECC	30	10	60	20	20	1	0.312	2	0.954528
CPP10-745	PLKVWLYPLK	CPP	0.7526	High	0.6097	AMP	0.546	AMP	0.6205	AMP	AMP	0.519	-0.99	0.39	Non-Toxin	0.49	13.82	3.81	Poor water solubility	842.31	allergen			-3.3	0.28	B3P peptide	0.02	0.56	0.56	0.24	0.73	-0.66	2	9.72	1256.75	CCCCCCCCCC	0	0	100	70	20	3.5	0.563	2	1.19147		C. albicans
CPP10-749	TQRYRDNSKR	CPP	0.8175	High	0.5108	NAMP	0.079	NAMP	0.444	NAMP	NAMP	0.096	7.73	8.51	Non-Toxin	0.49	5.32	0	Good water solubility	1041.21	non-allergen			-0.3	0.14	B3P peptide	-0.89	0.67	0.67	-3.07	1.23	1.3	3	10.91	1323.56	CCCEHCCCCC	10	10	80	0	30	0	0.35	3	1.3204
CPP10-750	RYRDNSKRFQ	CPP	0.8068	High	0.538	AMP	0.699	NAMP	0.438	NAMP	AMP	0.814	7.18	7.82	Non-Toxin	0.49	5.53	0	Good water solubility	1004.21	allergen	4 -- 8	0.5	-2.3	0.28	B3P peptide	-0.81	0.68	0.68	-2.72	1.23	1.09	3	10.91	1369.63	CCCCCHHCCC	20	0	80	10	30	0.333333	0.461	3	1.42518
CPP10-757	VRWYRNGTCR	CPP	0.8564	High	0.5702	NAMP	0.315	NAMP	0.455	NAMP	NAMP	0.042	4.55	4.36	Non-Toxin	0.49	47.31	0	Good water solubility	861.51	non-allergen			-1.8	0.34	B3P peptide	-0.5	0.65	0.65	-1.36	0.74	0.06	3	10.77	1310.63	CCCCEECEEC	0	40	60	20	30	0.666667	0.241	3	1.2175
CPP10-768	CYKKTWRDFR	CPP	0.706	High	0.5704	NAMP	0.099	NAMP	0.496	NAMP	NAMP	0.017	4.58	7.77	Non-Toxin	0.49	13.5	0	Good water solubility	1253.11	allergen			-2.9	0.25	B3P peptide	-0.56	0.65	0.65	-1.79	1.22	0.54	3	9.8	1402.76	CCCCEEECCC	0	30	70	20	30	0.666667	0.68	3	1.63192
CPP10-771	RDFRGTRIER	CPP	0.7957	High	0.5087	NAMP	0.098	NAMP	0.3615	NAMP	NAMP	0.018	6.9	7.88	Non-Toxin	0.49	6.75	0	Good water solubility	845.71	non-allergen			-1.6	0.04	Non-B3P peptide	-0.71	0.68	0.68	-1.88	1.11	1.33	2	11.53	1305.59	CCCCCCCCCC	0	0	100	20	20	1	0.072	2	0.727968
CPP10-836	NNRLRILIAT	CPP	0.7249	High	0.582	NAMP	0.002	NAMP	0.2795	AMP	AMP	0.597	2.42	0.3	Non-Toxin	0.49	7.05	0	Good water solubility	861.91	non-allergen	7 -- 9	0.3	-1.7	0.09	Non-B3P peptide	-0.22	0.64	0.64	0.17	0.49	-0.17	2	12.01	1183.57	CCHHHHHHCC	60	0	40	50	20	2.5	0.3	2	0.9432				P. aeruginosa
CPP10-837	RLRILIATIA	CPP	0.7787	High	0.5397	NAMP	0.021	AMP	0.505	AMP	AMP	0.953	0.42	-1.04	Non-Toxin	0.49	37.53	552.8	Poor water solubility	875.21	non-allergen	5 -- 8	0.4	-1.9	0.07	Non-B3P peptide	0	0.61	0.61	1.5	0.49	-0.44	2	12.01	1139.6	CCHHHHHCCC	50	0	50	70	20	3.5	0.416	2	1.0527				P. aeruginosa
CPP10-841	RYFAIVGRPR	CPP	0.7737	High	0.5175	NAMP	0.373	NAMP	0.492	NAMP	NAMP	0.434	3.02	2.47	Non-Toxin	0.48	9.19	321.52	Good water solubility	821.01	allergen	5 -- 7	0.3	-1.7	0.45	B3P peptide	-0.3	0.64	0.64	-0.35	0.74	0.04	3	11.72	1234.6	CCCHEHCCCC	20	10	70	50	30	1.66667	0.37	3	1.33928
CPP10-858	EKPLKRRVKQ	CPP	0.8477	High	0.5161	AMP	0.681	NAMP	0.4285	AMP	NAMP	0.151	4.99	7.7	Non-Toxin	0.48	5.44	0	Good water solubility	768.11	non-allergen	3 -- 6	0.4	-1	0.07	Non-B3P peptide	-0.71	0.64	0.64	-2.13	1.84	1.49	4	11.1	1281.71	CCCCHHCECC	20	10	70	30	40	0.75	0.472	4	1.76557
CPP10-859	KPLKRRVKQY	CPP	0.9239	High	0.5197	AMP	0.872	AMP	0.6575	AMP	AMP	0.666	4.32	6.32	Non-Toxin	0.49	5.33	0	Good water solubility	748.51	non-allergen			-0.9	0.22	B3P peptide	-0.65	0.64	0.64	-1.91	1.72	0.96	5	11.17	1315.77	CCCCHHHCCC	30	0	70	30	50	0.6	0.588	5	2.20507			E. coli
CPP10-865	AAKRLSALMR	CPP	0.8776	High	0.5242	AMP	0.902	NAMP	0.4265	AMP	NAMP	0.344	2.12	3.31	Non-Toxin	0.47	5.32	1.6	Good water solubility	876.11	allergen	7 -- 9	0.3	-2	0.11	B3P peptide	-0.28	0.6	0.6	0.12	0.86	0.29	3	12.01	1116.52	CCCHHHHHCC	50	0	50	60	30	2	0.553	3	1.51203	S. aureus			P. aeruginosa
CPP10-918	NRIALIVRNA	CPP	0.6365	High	0.5856	NAMP	0.124	NAMP	0.2265	NAMP	NAMP	0.326	2.07	0.68	Non-Toxin	0.49	72.08	193	Good water solubility	840.61	allergen			-1	0.05	Non-B3P peptide	-0.18	0.65	0.65	0.46	0.49	-0.15	2	12.01	1139.51	CCCHHHHCCC	40	0	60	60	20	3	0.412	2	1.04893	S. aureus			P. aeruginosa
CPP10-924	NMIALLIIRK	CPP	0.6944	High	0.519	NAMP	0.062	AMP	0.5755	AMP	AMP	0.867	-0.17	-0.68	Non-Toxin	0.49	7.32	652.85	Poor water solubility	868.21	non-allergen	2 -- 5 , 7 -- 9	0.7	-3.1	0.09	Non-B3P peptide	0.03	0.66	0.66	1.29	0.61	-0.46	2	11.01	1184.71	CHHHHHHCCC	60	0	40	70	20	3.5	0.099	2	0.753456	S. aureus
CPP10-925	MIALLIIRKC	CPP	0.6704	High	0.5522	NAMP	0.056	AMP	0.6865	AMP	AMP	0.777	-0.96	-0.89	Non-Toxin	0.49	8.09	530.83	Poor water solubility	857.51	non-allergen	2 -- 8	0.7	-2.3	0.1	B3P peptide	0.09	0.64	0.64	1.89	0.61	-0.58	2	9.55	1173.74	CCHHHHCEEC	40	20	40	70	20	3.5	0.218	2	0.865792
CPP10-933	NRIALTVRSA	CPP	0.5841	High	0.5032	NAMP	0.083	NAMP	0.2505	NAMP	NAMP	0.062	2.5	1.5	Non-Toxin	0.49	25.62	15.99	Good water solubility	892.01	non-allergen	4 -- 6	0.3	-0.8	0.03	Non-B3P peptide	-0.23	0.61	0.61	0.21	0.49	0	2	12.01	1100.42	CCCEHHECCC	20	20	60	50	20	2.5	0.306	2	0.948864				P. aeruginosa
CPP10-934	KRTLQILLNK	CPP	0.8353	High	0.5083	NAMP	0.027	NAMP	0.4645	AMP	AMP	0.826	2.11	2.47	Non-Toxin	0.47	5.65	34.81	Good water solubility	824.61	non-allergen	7 -- 9	0.3	-1.9	0.13	B3P peptide	-0.32	0.63	0.63	-0.41	1.1	0.18	3	11.17	1226.69	CCCHHHHHCC	50	0	50	40	30	1.33333	0.419	3	1.38554	S. aureus	C. albicans		P. aeruginosa
CPP10-936	LQILLNKRPC	CPP	0.5964	High	0.5942	NAMP	0.062	NAMP	0.4475	AMP	AMP	0.771	1.17	0.46	Non-Toxin	0.49	17.22	0	Good water solubility	817.31	non-allergen	4 -- 7	0.4	-2.3	0.19	B3P peptide	-0.19	0.61	0.61	0.14	0.74	-0.18	2	9.55	1197.66	CCHHHCCCEC	30	10	60	50	20	2.5	0.085	2	0.74024
CPP10-946	KKGRKNLWRR	CPP	0.9798	High	0.5958	AMP	0.992	AMP	0.609	AMP	AMP	0.526	5.99	9.07	Non-Toxin	0.48	5.35	0	Good water solubility	915.11	non-allergen			-1.9	0.43	B3P peptide	-0.82	0.66	0.66	-2.62	1.84	1.3	6	12.32	1341.77	CCCCCHHCCC	20	0	80	20	60	0.333333	0.438	6	2.39347
CPP10-962	LKNFWKRNLY	CPP	0.825	High	0.5217	AMP	0.539	NAMP	0.481	AMP	NAMP	0.193	2.43	3.51	Non-Toxin	0.49	6.21	0	Good water solubility	815.71	allergen			-3.9	0.37	B3P peptide	-0.32	0.65	0.65	-1.11	0.98	-0.24	3	10.3	1381.79	CCCHHHHCCC	40	0	60	40	30	1.33333	0.524	3	1.48466	S. aureus	C. albicans
CPP10-963	KNFWKRNLYL	CPP	0.825	High	0.5217	NAMP	0.218	NAMP	0.489	AMP	NAMP	0.189	2.43	3.51	Non-Toxin	0.49	48.42	0	Good water solubility	815.71	non-allergen			-3.9	0.38	B3P peptide	-0.32	0.65	0.65	-1.11	0.98	-0.24	3	10.3	1381.79	CCCCHHHCCC	30	0	70	40	30	1.33333	0.371	3	1.34022	S. aureus	C. albicans		P. aeruginosa
CPP10-990	RRSLKDFWKR	CPP	0.8755	High	0.5172	AMP	0.972	AMP	0.517	AMP	NAMP	0.369	5.78	7.85	Non-Toxin	0.47	5.4	0	Good water solubility	984.11	non-allergen	4 -- 7	0.4	-3.2	0.28	B3P peptide	-0.69	0.64	0.64	-1.99	1.47	1.06	4	11.73	1391.77	CCCCHHCCCC	20	0	80	30	40	0.75	0.715	4	1.99496
CPP10-1015	PAATLLVKSK	CPP	0.5942	High	0.5835	NAMP	0.05	NAMP	0.363	AMP	NAMP	0.335	-0.04	2.5	Non-Toxin	0.51	11.07	72.63	Good water solubility	760.61	non-allergen	5 -- 9	0.5	-2	0.02	Non-B3P peptide	-0.06	0.56	0.56	0.45	0.73	-0.02	2	10.02	1027.41	CCCEHHHCCC	30	10	60	60	20	3	0.14	2	0.79216
CPP10-1032	DCRFNRGRCR	CPP	0.8185	High	0.5836	NAMP	0.044	NAMP	0.4455	NAMP	NAMP	0.351	6.86	7.84	Non-Toxin	0.49	81.13	0	Good water solubility	840.51	non-allergen			-1.2	0.3	B3P peptide	-0.76	0.69	0.69	-1.76	0.98	1.07	3	10.37	1282.58	CCCCCCEEEC	0	30	70	10	30	0.333333	0.184	3	1.1637
CPP10-1108	ELLTLIRRLL	CPP	0.6839	High	0.5141	NAMP	0.008	AMP	0.521	AMP	AMP	0.869	0.97	-0.54	Non-Toxin	0.49	5.89	257.09	Good water solubility	838.91	non-allergen	5 -- 9	0.5	-5.4	0.04	Non-B3P peptide	-0.09	0.59	0.59	1.03	0.62	-0.22	1	9.95	1239.73	CCCHHHHHCC	50	0	50	60	10	6	0.741	1	1.0295	S. aureus
CPP10-1123	SKWCRDHARC	CPP	0.6916	High	0.6248	NAMP	0.171	NAMP	0.3275	NAMP	NAMP	0.013	4.55	7.02	Non-Toxin	0.49	38.23	0	Good water solubility	815.91	allergen			-1.4	0.19	B3P peptide	-0.53	0.56	0.56	-1.45	1	0.59	2.5	9.03	1261.56	CCEECCCCCC	0	20	80	20	25	0.8	0.615	2	1.24056
CPP10-1344	SKWCRDHSRC	CPP	0.741	High	0.5004	NAMP	0.122	NAMP	0.339	NAMP	NAMP	0.028	5.07	7.02	Non-Toxin	0.49	18.2	0	Good water solubility.	762.61	non-allergen			-1.4	0.15	B3P peptide	-0.58	0.56	0.56	-1.71	1	0.67	2.5	9.03	1277.56	CCEECCCCCC	0	20	80	10	25	0.4	0.621	2	1.24622
CPP10-1383	RDAINVRRRR	CPP	0.8819	High	0.5182	AMP	0.993	AMP	0.5125	NAMP	NAMP	0.087	7.92	6.83	Non-Toxin	0.49	5.33	0	Good water solubility	846.51	non-allergen			-0.3	0.16	B3P peptide	-0.86	0.68	0.68	-1.9	1.23	1.44	4	12.18	1311.64	CCEEHEECCC	10	40	50	30	40	0.75	0.22	4	1.52768
CPP10-1388	VRRRRSITRR	CPP	0.9715	High	0.5342	AMP	0.858	AMP	0.6125	NAMP	AMP	0.959	8.65	5.1	Non-Toxin	0.49	5.52	0	Good water solubility	852.81	non-allergen			-0.3	0.34	B3P peptide	-0.97	0.65	0.65	-1.98	1.47	1.46	6	12.7	1355.74	CCCCCCEECC	0	20	80	20	60	0.333333	0.334	6	2.2953
CPP10-1389	RRRRSITRRG	CPP	0.9879	High	0.5165	AMP	0.996	AMP	0.614	NAMP	AMP	0.988	8.96	6.77	Non-Toxin	0.49	5.39	0	Good water solubility	880.11	non-allergen			-0.2	0.29	B3P peptide	-1.01	0.65	0.65	-2.44	1.47	1.61	6	12.7	1313.66	CCCCCCCCCC	0	0	100	10	60	0.166667	0.309	6	2.2717
CPP10-1390	RRRSITRRGD	CPP	0.9336	High	0.5088	AMP	0.653	NAMP	0.489	NAMP	NAMP	0.384	8.35	8.18	Non-Toxin	0.48	5.32	0	Good water solubility	863.01	non-allergen			-0.2	0.11	B3P peptide	-0.91	0.66	0.66	-2.34	1.23	1.61	4	12.18	1272.56	CCCCCCCCCC	0	0	100	10	40	0.25	0.251	4	1.55694			E. coli
CPP10-1409	RRKVNFFSIR	CPP	0.8719	High	0.538	NAMP	0.304	AMP	0.586	AMP	AMP	0.86	4.54	3.07	Non-Toxin	0.49	5.35	55.66	Good water solubility	830.61	non-allergen			-2.6	0.28	B3P peptide	-0.48	0.68	0.68	-0.74	1.1	0.42	4	12.31	1322.71	CCCCHHCCCC	20	0	80	40	40	1	0.102	4	1.41629	S. aureus		E. coli	P. aeruginosa
CPP10-1410	KLTILLLLAA	CPP	0.7488	High	0.5029	NAMP	0.051	AMP	0.546	AMP	AMP	0.799	-2.5	-1.68	Non-Toxin	0.49	6.63	748.46	Poor water solubility	878.21	non-allergen	4 -- 9	0.6	-4.3	0.03	Non-B3P peptide	0.26	0.56	0.56	2.25	0.37	-0.92	1	9.11	1068.57	CCCHHHHHCC	50	0	50	80	10	8	0.048	1	0.375312
CPP10-1537	CSKICWRPRC	CPP	0.7827	High	0.7028	NAMP	0.277	AMP	0.6475	AMP	AMP	0.946	2.77	3.44	Non-Toxin	0.49	94.81	0	Good water solubility	822.01	non-allergen			-1.6	0.3	B3P peptide	-0.37	0.6	0.6	-0.42	0.86	0.11	3	9.26	1251.67	CCCECCCCCC	0	10	90	30	30	1	0.244	3	1.22034
CPP10-1538	SKICWRPRCY	CPP	0.7943	High	0.7127	NAMP	0.095	AMP	0.6375	NAMP	NAMP	0.06	2.91	3.45	Non-Toxin	0.49	93.73	0	Good water solubility	855.61	allergen			-1.9	0.46	B3P peptide	-0.37	0.61	0.61	-0.8	0.86	-0.02	3	9.53	1311.71	CCECCCCCEC	0	20	80	30	30	1	0.094	3	1.07874
CPP10-1635	KRKPSAERWR	CPP	0.9305	High	0.5578	NAMP	0.001	NAMP	0.4075	NAMP	NAMP	0.19	6.19	8.34	Non-Toxin	0.49	5.35	0	Good water solubility	930.91	non-allergen			-1.4	0.13	B3P peptide	-0.78	0.6	0.6	-2.63	1.6	1.44	4	11.73	1313.65	CCCCCCCCCC	0	0	100	30	40	0.75	0.224	4	1.53146
CPP10-1636	RKPSAERWRR	CPP	0.9425	High	0.5768	NAMP	0.12	NAMP	0.42	NAMP	NAMP	0.114	7.13	7.53	Non-Toxin	0.49	5.33	0	Good water solubility	862.61	non-allergen			-1.4	0.11	B3P peptide	-0.85	0.6	0.6	-2.69	1.47	1.44	4	12.01	1341.66	CCCCCHCCCC	10	0	90	30	40	0.75	0.35	4	1.6504
CPP10-1637	KPSAERWRRD	CPP	0.8027	High	0.529	NAMP	0.019	NAMP	0.3825	NAMP	NAMP	0.003	6.51	8.94	Non-Toxin	0.49	5.38	0	Good water solubility	927.41	allergen			-1.4	0.02	Non-B3P peptide	-0.74	0.61	0.61	-2.59	1.23	1.44	2	10.75	1300.56	CCCCHHCCCC	20	0	80	30	20	1.5	0.384	2	1.0225
CPP10-1641	RWRRDCTSWF	CPP	0.7747	High	0.6575	NAMP	0.021	NAMP	0.261	NAMP	NAMP	0.031	5.06	5.01	Non-Toxin	0.49	5.32	0	Good water solubility	850.81	allergen			-4	0.17	B3P peptide	-0.5	0.62	0.62	-1.5	0.74	0.16	2	10.29	1412.71	CCCEEEECCC	0	40	60	30	20	1.5	0.733	2	1.35195
CPP10-1653	EKRKTCQRRW	CPP	0.9027	High	0.6156	AMP	0.951	AMP	0.527	NAMP	AMP	0.722	6.72	8.51	Non-Toxin	0.48	5.5	0	Good water solubility	1003.31	non-allergen			-1.4	0.18	B3P peptide	-0.86	0.64	0.64	-2.74	1.72	1.34	4	10.92	1390.76	CCCCEEEECC	0	40	60	10	40	0.25	0.436	4	1.73158
CPP10-1654	KRKTCQRRWD	CPP	0.8769	High	0.5767	NAMP	0.063	NAMP	0.4925	NAMP	NAMP	0.377	6.91	9.31	Non-Toxin	0.48	5.32	0	Good water solubility	1025.01	non-allergen			-1.4	0.29	B3P peptide	-0.87	0.65	0.65	-2.74	1.59	1.34	4	10.92	1376.73	CCEEECECCC	0	40	60	10	40	0.25	0.411	4	1.70798
CPP10-1657	RDAINFRWRR	CPP	0.8101	High	0.5408	AMP	0.667	NAMP	0.414	NAMP	NAMP	0.036	6.3	5.54	Non-Toxin	0.49	5.36	0	Good water solubility	852.11	non-allergen			-2.7	0.18	B3P peptide	-0.64	0.67	0.67	-1.68	0.98	0.7	3	12.01	1389.71	CCCHHHCCCC	30	0	70	40	30	1.33333	0.289	3	1.26282
CPP10-1673	RRRRSITRRV	CPP	0.9715	High	0.5342	AMP	0.993	AMP	0.6125	NAMP	AMP	0.989	8.65	5.1	Non-Toxin	0.49	5.44	0	Good water solubility	852.81	non-allergen	6 -- 8	0.3	-0.3	0.34	B3P peptide	-0.97	0.65	0.65	-1.98	1.47	1.46	6	12.7	1355.74	CCCCCHCCCC	10	0	90	20	60	0.333333	0.43	6	2.38592
CPP10-1679	KRLANLYLKA	CPP	0.8445	High	0.6034	NAMP	0.193	NAMP	0.4425	AMP	AMP	0.628	1.44	3.87	Non-Toxin	0.5	5.36	4.3	Good water solubility	797.21	non-allergen	7 -- 9	0.3	-1.8	0.24	B3P peptide	-0.25	0.61	0.61	-0.21	0.98	0.05	3	10.3	1189.61	CCCHHHHHCC	50	0	50	50	30	1.66667	0.489	3	1.45162	S. aureus
CPP10-1725	HIFWSKRNCC	CPP	0.6599	High	0.6411	NAMP	0.363	NAMP	0.214	AMP	NAMP	0.132	2.24	2.32	Non-Toxin	0.48	12.8	0	Poor water solubility	693.21	non-allergen	3 -- 6	0.4	-2.7	0.3	B3P peptide	-0.24	0.58	0.58	-0.45	0.76	-0.37	2.5	9.03	1293.66	CCCCCCCEEC	0	20	80	30	25	1.2	0.177	2	0.827088
CPP10-1738	KLWNHARDWC	CPP	0.6033	High	0.5504	NAMP	0.02	NAMP	0.1865	AMP	NAMP	0.032	2.79	4.97	Non-Toxin	0.49	67.77	0	Good water solubility	928.41	allergen	2 -- 8	0.7	-3.6	0.14	B3P peptide	-0.31	0.55	0.55	-1.23	0.76	-0.14	1.5	8.57	1328.65	CCCCHCCCEC	10	10	80	40	15	2.66667	0.726	1	1.01534
CPP10-1743	SCWQRYPERC	CPP	0.6718	High	0.5998	NAMP	0.083	NAMP	0.2205	NAMP	NAMP	0.014	4.08	4.25	Non-Toxin	0.49	68.21	0	Good water solubility	824.41	non-allergen			-1.7	0.26	B3P peptide	-0.47	0.6	0.6	-1.56	0.74	0.18	1	8.38	1327.62	CCECCCCCCC	0	10	90	20	10	2	0.674	1	0.966256
CPP15-2	QCKHSMKYRLSFCRK	CPP	0.8229	High	0.6642	NAMP	0.251	AMP	0.6355	AMP	AMP	0.67	3.39	7.18	Non-Toxin	0.48	15.43	0	Good water solubility	895.81	non-allergen	6 -- 9	0.2666	-2.1	0.21	B3P peptide	-0.46	0.61	0.61	-1.12	1.24	0.36	5.5	10.07	1915.53	CCCHCHHHHHCCCCC	40	0	60	20	55	0.363636	0.354	5	1.98418
CPP15-3	CKHSMKYRLSFCRKT	CPP	0.7893	High	0.6283	NAMP	0.206	AMP	0.5555	AMP	AMP	0.915	3.19	7.1	Non-Toxin	0.5	9.94	0	Good water solubility	914.21	non-allergen	5 -- 8 , 11 -- 13	0.4666	-1.3	0.24	B3P peptide	-0.43	0.6	0.6	-0.93	1.16	0.32	5.5	10.07	1888.5	CCCCHHHHHCCCECC	33.33	6.67	60	20	55	0.363636	0.37	5	1.99928
CPP15-4	KHSMKYRLSFCRKTC	CPP	0.7893	High	0.6283	NAMP	0.196	AMP	0.5605	NAMP	AMP	0.868	3.19	7.1	Non-Toxin	0.5	11.68	0	Good water solubility	914.21	non-allergen	4 -- 7 , 10 -- 13	0.5333	-1.7	0.24	B3P peptide	-0.43	0.6	0.6	-0.93	1.16	0.32	5.5	10.07	1888.5	CCCHHHHHCCCEECC	33.33	13.33	53.33	20	55	0.363636	0.308	5	1.94075
CPP15-5	HSMKYRLSFCRKTCG	CPP	0.65	High	0.5198	NAMP	0.11	NAMP	0.3745	NAMP	NAMP	0.417	2.76	6.43	Non-Toxin	0.49	82.54	0	Good water solubility	599.31	non-allergen	3 -- 6 , 9 -- 12	0.5333	-1.7	0.21	B3P peptide	-0.34	0.6	0.6	-0.7	0.91	0.12	4.5	9.86	1817.38	CCCHHHHCCCCCCEC	26.67	6.67	66.67	20	45	0.444444	0.305	4	1.60792				P. aeruginosa
CPP15-19	KYLDDRKKFKNQSRV	CPP	0.7026	High	0.5477	NAMP	0.255	AMP	0.5005	NAMP	NAMP	0.29	4.89	13.44	Non-Toxin	0.47	5.49	0	Good water solubility	938.41	non-allergen	3 -- 8	0.4	-2.1	0.14	B3P peptide	-0.62	0.68	0.68	-1.99	1.39	1.11	4	10.17	1925.43	CCCHHHHHHHCHCCC	53.33	0	46.67	20	40	0.5	0.217	4	1.52485
CPP15-29	KPKKLRPSTKDYWYI	CPP	0.7875	High	0.5241	NAMP	0.132	NAMP	0.4815	NAMP	NAMP	0.042	2.66	9.19	Non-Toxin	0.49	5.32	0	Good water solubility	1161.01	non-allergen			-2.7	0.15	B3P peptide	-0.39	0.6	0.6	-1.57	1.14	0.42	4	10.01	1923.5	CCCCCCCCCCHCECC	6.67	6.67	86.67	33.33	40	0.83325	0.267	4	1.57205
CPP15-42	DSRPKRTRPPATEYW	CPP	0.6397	High	0.5345	NAMP	0	NAMP	0.366	NAMP	NAMP	0.112	4.69	8.77	Non-Toxin	0.49	5.36	0	Good water solubility	917.41	allergen	10 -- 13	0.2666	-1.7	0.12	B3P peptide	-0.53	0.57	0.57	-2.12	0.82	0.75	2	9.99	1860.25	CCCCCCCCCCCCCCC	0	0	100	33.33	20	1.6665	0.243	2	0.889392
CPP15-44	KKQLIRRHYWEIKWS	CPP	0.7707	High	0.7502	AMP	0.627	NAMP	0.4765	NAMP	NAMP	0.097	3.17	6.94	Non-Toxin	0.49	5.32	2.6	Good water solubility	2922.31	non-allergen	4 -- 8 , 11 -- 13	0.5333	-2.7	0.07	Non-B3P peptide	-0.4	0.59	0.59	-1.47	1.33	0.23	4.5	10.45	2071.69	CCHHHHHHHHHCCCC	60	0	40	33.33	45	0.740667	0.112	4	1.42573
CPP15-45	KQLIRRHYWEIKWSG	CPP	0.6929	High	0.7935	AMP	0.539	NAMP	0.4285	NAMP	NAMP	0.038	2.74	6.27	Non-Toxin	0.47	6.02	1.05	Good water solubility	3246.11	non-allergen	3 -- 7 , 10 -- 12	0.5333	-2.7	0.05	Non-B3P peptide	-0.32	0.59	0.59	-1.23	1.08	0.03	3.5	10.29	2000.57	CCCCHHHHHHHCCCC	46.67	0	53.33	33.33	35	0.952286	0.167	3	1.14765
CPP15-58	LKKKLKTFQKHYERL	CPP	0.7378	High	0.5083	AMP	0.633	NAMP	0.4895	AMP	NAMP	0.27	2.98	9.48	Non-Toxin	0.48	5.39	0	Good water solubility	845.91	non-allergen			-3	0.07	Non-B3P peptide	-0.46	0.6	0.6	-1.47	1.65	0.67	5.5	10.3	1960.63	CCCHHHHHHHHHCCC	60	0	40	26.67	55	0.484909	0.684	5	2.2957
CPP15-60	MKLQCLPTFRNKLRS	CPP	0.7542	High	0.5889	NAMP	0.027	NAMP	0.1865	NAMP	NAMP	0.004	2.51	3.5	Non-Toxin	0.48	9.82	0	Good water solubility	962.31	allergen	9 -- 12	0.2666	-2.8	0.09	Non-B3P peptide	-0.34	0.62	0.62	-0.55	0.9	0.14	4	11.02	1835.48	CCCCECCEEHHHCCC	20	20	60	40	40	1	0.279	4	1.58338
CPP15-75	KIGYIERHKKREYNV	CPP	0.5537	High	0.5586	NAMP	0.372	NAMP	0.3835	NAMP	NAMP	0.323	3.79	10.47	Non-Toxin	0.49	10.39	0	Good water solubility	814.41	allergen	4 -- 10	0.4666	-1.5	0.1	B3P peptide	-0.46	0.65	0.65	-1.61	1.33	0.73	3.5	9.83	1933.47	CCCEHHHHHHHHCEC	53.33	13.33	33.33	20	35	0.571429	0.254	3	1.22978
CPP15-76	IGYIERHKKREYNVR	CPP	0.6398	High	0.6377	AMP	0.541	NAMP	0.3745	NAMP	AMP	0.621	4.42	9.66	Non-Toxin	0.49	9.54	0	Good water solubility	742.01	non-allergen	3 -- 9	0.4666	-1.5	0.12	B3P peptide	-0.5	0.65	0.65	-1.65	1.25	0.73	3.5	10	1961.48	CCCEHHHHHHHEECC	46.67	20	33.33	20	35	0.571429	0.242	3	1.21845
CPP15-77	GYIERHKKREYNVRA	CPP	0.638	High	0.5824	AMP	0.635	NAMP	0.2735	NAMP	AMP	0.504	4.62	10.8	Non-Toxin	0.49	7.25	0	Good water solubility	655.61	non-allergen	2 -- 8	0.4666	-1.6	0.08	Non-B3P peptide	-0.54	0.63	0.63	-1.83	1.25	0.82	3.5	10	1919.39	CCEHHHHHHHHHCCC	60	6.67	33.33	20	35	0.571429	0.209	3	1.1873
CPP15-81	KLQATIAKKLFAIRS	CPP	0.8127	High	0.5259	AMP	0.911	AMP	0.9395	AMP	AMP	0.973	4.62	10.8	Non-Toxin	0.55	10.29	0	Good water solubility	1021.21	non-allergen	6 -- 10	0.3333	-5.1	0.09	Non-B3P peptide	-0.15	0.61	0.61	0.24	0.98	0.06	4	11.27	1688.31	CCHHHHHHHHHHCCC	66.67	0	33.33	53.33	40	1.33325	0.349	4	1.64946	S. aureus		E. coli	P. aeruginosa
CPP15-96	KVWLVPLKKFFSKAK	CPP	0.8137	High	0.5095	AMP	0.975	AMP	0.9875	AMP	AMP	0.99	0.21	5.56	Non-Toxin	0.51	9.82	2.42	Good water solubility	900.21	allergen	6 -- 10	0.3333	-6.3	0.07	Non-B3P peptide	-0.12	0.61	0.61	0.04	1.22	-0.01	5	10.61	1819.53	CCCCCCHHHHHCCCC	33.33	0	66.67	60	50	1.2	0.487	5	2.10973			E. coli
CPP15-97	WLVPLKKFFSKAKLL	CPP	0.8177	High	0.5499	AMP	0.99	AMP	0.9905	AMP	AMP	0.997	-0.55	2.9	Non-Toxin	0.51	7.66	0	Poor water solubility	919.11	allergen	4 -- 7 , 10 -- 12	0.4666	-5.8	0.08	Non-B3P peptide	-0.02	0.59	0.59	0.53	0.98	-0.35	4	10.49	1818.55	CCCCHHHHHCHHCCC	46.67	0	53.33	66.67	40	1.66675	0.431	4	1.72686	S. aureus		E. coli	P. aeruginosa
CPP15-98	LVPLKKFFSKAKLLT	CPP	0.7318	High	0.5662	AMP	0.98	AMP	0.952	AMP	AMP	0.991	-0.22	3.25	Non-Toxin	0.53	13.97	0	Good water solubility	918.71	allergen	3 -- 13	0.7333	-4.7	0.08	Non-B3P peptide	-0.05	0.59	0.59	0.54	0.98	-0.15	4	10.49	1733.44	CCCCHHHHCHHHCCC	46.67	0	53.33	60	40	1.5	0.298	4	1.60131			E. coli	P. aeruginosa
CPP15-100	KWCFSTRVVLKMKQR	CPP	0.8773	High	0.6232	AMP	0.646	AMP	0.695	AMP	NAMP	0.068	2.4	5.27	Non-Toxin	0.47	16.67	0.87	Good water solubility	1292.81	non-allergen	7 -- 13	0.4666	-4.4	0.16	B3P peptide	-0.34	0.64	0.64	-0.48	1.14	0.14	5	11.11	1910.59	CCCEECCHHHHHCCC	33.33	13.33	53.33	40	50	0.8	0.23	5	1.86712	S. aureus		E. coli
CPP15-101	WCFSTRVVLKMKQRA	CPP	0.7827	High	0.5772	AMP	0.658	AMP	0.6965	AMP	NAMP	0.084	1.91	3.79	Non-Toxin	0.48	5.71	0	Good water solubility	1337.91	non-allergen	6 -- 12	0.4666	-4.4	0.09	Non-B3P peptide	-0.25	0.63	0.63	-0.1	0.9	-0.09	4	11.02	1853.49	CCCCCCHHHHHHCCC	40	0	60	46.67	40	1.16675	0.236	4	1.54278	S. aureus		E. coli
CPP15-103	GKRQNYPKHPERFLC	CPP	0.6475	High	0.6265	AMP	0.849	NAMP	0.4145	AMP	NAMP	0.081	3.64	7.49	Non-Toxin	0.44	5.32	0	Good water solubility	831.71	allergen			-2	0.11	B3P peptide	-0.46	0.59	0.59	-1.75	1.08	0.49	3.5	9.8	1873.38	CCCCCCCCCCCCCCC	0	0	100	26.67	35	0.762	0.286	3	1.25998
CPP15-133	NKRQCRGVRVTRRSL	CPP	0.9549	High	0.596	AMP	0.693	AMP	0.56	AMP	NAMP	0.324	5.54	7.48	Non-Toxin	0.5	5.54	0	Good water solubility	873.51	non-allergen			-0.7	0.2	B3P peptide	-0.66	0.65	0.65	-1.37	1.14	0.83	6	12.18	1829.37	CCCEECCCEECCCCC	0	26.67	73.33	20	60	0.333333	0.338	6	2.29907
CPP15-134	KRQCRGVRVTRRSLR	CPP	0.9804	High	0.6501	AMP	0.977	AMP	0.5845	AMP	NAMP	0.38	6.09	8.05	Non-Toxin	0.48	5.46	0	Good water solubility	892.71	non-allergen	9 -- 11	0.2	-0.7	0.3	B3P peptide	-0.73	0.65	0.65	-1.44	1.31	1.02	7	12.31	1871.45	CCCCCCCEECEEECC	0	33.33	66.67	20	70	0.285714	0.39	7	2.67816	S. aureus		E. coli
CPP15-135	RQCRGVRVTRRSLRE	CPP	0.8887	High	0.642	AMP	0.963	NAMP	0.431	NAMP	NAMP	0.08	6.17	7.85	Non-Toxin	0.49	29.56	0	Good water solubility	855.11	non-allergen	8 -- 10	0.2	-0.7	0.08	Non-B3P peptide	-0.7	0.65	0.65	-1.41	1.15	1.02	5	12.01	1872.39	CCCCCCEECEHHCCC	13.33	20	66.67	20	50	0.4	0.366	5	1.9955			E. coli
CPP15-136	QCRGVRVTRRSLREF	CPP	0.7873	High	0.6629	AMP	0.735	NAMP	0.3305	AMP	NAMP	0.113	4.98	6.27	Non-Toxin	0.49	33.37	0	Good water solubility	842.31	allergen	12 -- 14	0.2	-2.4	0.05	Non-B3P peptide	-0.54	0.65	0.65	-0.93	0.98	0.65	4	11.83	1863.38	CCCCCEECEHHHCCC	20	20	60	26.67	40	0.66675	0.446	4	1.74102			E. coli
CPP15-137	RGVRVTRRSLREFSH	CPP	0.7757	High	0.5999	AMP	0.771	NAMP	0.451	NAMP	NAMP	0.126	5.23	6.13	Non-Toxin	0.49	17.37	0	Good water solubility	834.01	allergen	4 -- 6 , 10 -- 12	0.4	-2.4	0.07	Non-B3P peptide	-0.54	0.6	0.6	-1.13	1	0.69	4.5	12.18	1856.33	CCCEECEHHHHHCCC	33.33	20	46.67	26.67	45	0.592667	0.495	4	1.78728			E. coli
CPP15-138	GVRVTRRSLREFSHF	CPP	0.6612	High	0.5684	NAMP	0.325	NAMP	0.383	NAMP	NAMP	0.125	4.04	4.55	Non-Toxin	0.49	17.38	0	Good water solubility	782.41	allergen	4 -- 6 , 9 -- 11	0.4	-3.6	0.06	Non-B3P peptide	-0.38	0.6	0.6	-0.64	0.83	0.33	3.5	12.01	1847.32	CCCCCEHHHHHHCCC	40	6.67	53.33	33.33	35	0.952286	0.494	3	1.45634			E. coli
CPP15-139	VRVTRRSLREFSHFQ	CPP	0.681	High	0.6045	NAMP	0.134	NAMP	0.3195	NAMP	NAMP	0.14	4.47	3.6	Non-Toxin	0.49	24.47	0	Good water solubility	846.71	non-allergen	8 --10	0.2	-3.6	0.08	Non-B3P peptide	-0.44	0.6	0.6	-0.85	0.92	0.34	3.5	12.01	1918.4	CCCEEHHHHHHHCCC	46.67	13.33	40	33.33	35	0.952286	0.483	3	1.44595			E. coli
CPP15-144	KLNLQRTIAKKLLSI	CPP	0.8124	High	0.5733	AMP	0.896	AMP	0.92	AMP	AMP	0.963	1.23	3.44	Non-Toxin	0.45	5.6	0	Good water solubility	811.01	non-allergen	8 -- 12	0.3333	-4.7	0.09	Non-B3P peptide	-0.2	0.62	0.62	0.09	0.98	0.07	4	11.27	1739.42	CCCCHHHHHHHHHCC	60	0	40	46.67	40	1.16675	0.361	4	1.66078			E. coli	P. aeruginosa
CPP15-151	LPILRRVRNTLEAMR	CPP	0.7151	High	0.5156	NAMP	0.055	NAMP	0.331	NAMP	NAMP	0.042	3.19	2.32	Non-Toxin	0.48	20.74	0	Good water solubility	1085.41	non-allergen	2 -- 14	0.8666	-5.3	0.06	Non-B3P peptide	-0.35	0.62	0.62	-0.23	0.74	0.29	3	12.01	1838.47	CCCCHEHHHHHHCCC	46.67	6.67	46.67	53.33	30	1.77767	0.444	3	1.40914	S. aureus
CPP15-162	KTWSDHRGTRIERGC	CPP	0.5718	High	0.5323	NAMP	0.081	NAMP	0.251	NAMP	NAMP	0.007	4.58	10.77	Non-Toxin	0.48	10.59	0	Good water solubility	1052.21	non-allergen	10 -- 12	0.2	-1.8	0.03	Non-B3P peptide	-0.49	0.6	0.6	-1.63	0.92	0.72	2.5	9.55	1802.21	CCEECCCCCCECCCC	0	20	80	13.33	25	0.5332	0.248	2	0.894112
CPP15-186	YTRTCYRTHPYKPET	CPP	0.5166	High	0.5499	AMP	0.752	NAMP	0.382	NAMP	NAMP	0.007	3.75	6.09	Non-Toxin	0.49	5.82	0	Good water solubility	825.21	allergen			-0.9	0.14	B3P peptide	-0.43	0.55	0.55	-1.8	0.75	0.13	2.5	9.17	1916.34	CCEEEEECCCCCCCC	0	33.33	66.67	13.33	25	0.5332	0.215	2	0.86296
CPP15-195	RDNLKRTIRTRLNIR	CPP	0.868	High	0.6207	AMP	0.805	AMP	0.5595	AMP	AMP	0.778	5.84	7.3	Non-Toxin	0.49	5.5	0	Good water solubility	877.71	non-allergen	3 -- 6	0.2666	-1.4	0.15	B3P peptide	-0.65	0.66	0.66	-1.45	1.06	0.89	5	12.18	1925.49	CCCHHHHHHHHHCCC	60	0	40	26.67	50	0.5334	0.318	3	1.29019			E. coli
CPP15-196	DNLKRTIRTRLNIRE	CPP	0.7337	High	0.5932	NAMP	0.403	NAMP	0.3825	NAMP	NAMP	0.125	5.3	7.91	Non-Toxin	0.49	6.37	0	Good water solubility	961.11	non-allergen	3 -- 5	0.2	-1.4	0.06	Non-B3P peptide	-0.57	0.66	0.66	-1.38	0.98	0.89	3	11.54	1898.42	CCCHHHHHHHHCCCC	53.33	0	46.67	26.67	30	0.889	0.367	3	1.33645
CPP15-197	NLKRTIRTRLNIREC	CPP	0.8443	High	0.5458	AMP	0.49	NAMP	0.418	AMP	NAMP	0.406	4.63	5.72	Non-Toxin	0.49	8.48	0	Good water solubility	929.61	non-allergen			-1.4	0.08	Non-B3P peptide	-0.52	0.65	0.65	-0.98	0.98	0.63	4	11.55	1886.47	CCCCHHHHHHECEEC	40	20	40	26.67	40	0.66675	0.259	4	1.5645			E. coli
CPP15-200	KNPEASKLNKRWCKQ	CPP	0.8196	High	0.5309	AMP	0.586	NAMP	0.436	AMP	NAMP	0.109	3.72	10.54	Non-Toxin	0.48	6.29	0	Good water solubility	1012.91	non-allergen	4 -- 11	0.5333	-2.8	0.03	Non-B3P peptide	-0.53	0.62	0.62	-1.95	1.31	0.81	4	10.04	1830.35	CCCHHHHHCCCEEEC	33.33	20	46.67	26.67	40	0.66675	0.31	4	1.61264
CPP15-208	QLTDNRRNLQSKWKP	CPP	0.6234	High	0.5086	NAMP	0.164	NAMP	0.1795	NAMP	NAMP	0.027	4.52	7.78	Non-Toxin	0.48	5.6	0	Good water solubility	1723.01	non-allergen			-2.4	0.09	Non-B3P peptide	-0.55	0.62	0.62	-2.05	0.98	0.58	3	11.01	1884.35	CCCHHHHHCHCCCCC	40	0	60	26.67	30	0.889	0.394	3	1.36194
CPP15-211	NFSETRKLARNKQKR	CPP	0.8319	High	0.5891	NAMP	0.249	NAMP	0.448	NAMP	NAMP	0.41	5.55	10.59	Non-Toxin	0.48	6.23	0	Good water solubility	1176.01	non-allergen	2 -- 9	0.5333	-1.7	0.1	B3P peptide	-0.68	0.65	0.65	-2.15	1.39	1.11	5	11.74	1876.36	CCCCHHHHHHHHCCC	53.33	0	46.67	20	50	0.4	0.285	5	1.91904
CPP15-212	FSETRKLARNKQKRC	CPP	0.853	High	0.5785	NAMP	0.18	NAMP	0.429	NAMP	NAMP	0.45	5.03	10.38	Non-Toxin	0.47	7.26	0	Good water solubility	1358.11	non-allergen	5 -- 8	0.2666	-1.8	0.1	B3P peptide	-0.64	0.64	0.64	-1.75	1.39	1.03	5	11.01	1865.39	CCCHHHHHHHCCCCC	46.67	0	53.33	20	50	0.4	0.408	5	2.03515
CPP15-227	NHSKENINFLLKRKR	CPP	0.7732	High	0.5635	AMP	0.664	NAMP	0.394	AMP	AMP	0.687	4.24	7.83	Non-Toxin	0.48	7.16	55.77	Good water solubility	836.01	non-allergen	10 -- 13	0.3666	-2.8	0.1	B3P peptide	-0.51	0.62	0.62	-1.59	1.24	0.7	4.5	11.1	1897.44	CCCHHHHHHHHHCCC	60	0	40	26.67	45	0.592667	0.282	4	1.58621
CPP15-228	HSKENINFLLKRKRA	CPP	0.7482	High	0.5011	NAMP	0.474	NAMP	0.4165	AMP	AMP	0.63	3.67	7.73	Non-Toxin	0.47	6.11	55.32	Good water solubility	958.11	non-allergen	9 -- 13	0.3333	-2.7	0.09	Non-B3P peptide	-0.45	0.61	0.61	-1.23	1.24	0.65	4.5	11.1	1854.41	CCCCHHHHHHHHCCC	53.33	0	46.67	33.33	45	0.740667	0.229	4	1.53618			E. coli
CPP15-244	NARRTPRMLSNKRIC	CPP	0.9371	High	0.5104	AMP	0.967	AMP	0.536	AMP	NAMP	0.404	4.61	5.41	Non-Toxin	0.49	6.93	0	Good water solubility	974.51	non-allergen			-0.8	0.14	B3P peptide	-0.54	0.63	0.63	-1.17	0.9	0.59	5	12.01	1816.38	CCCCCCCEHHCCCCC	13.33	6.67	80	33.33	50	0.6666	0.111	5	1.75478
CPP15-245	ARRTPRMLSNKRICC	CPP	0.8848	High	0.5497	AMP	0.96	AMP	0.5445	AMP	AMP	0.541	4.09	5.2	Non-Toxin	0.48	15.82	0	Good water solubility	918.51	non-allergen			-0.8	0.17	B3P peptide	-0.5	0.62	0.62	-0.77	0.9	0.51	5	11.55	1805.41	CCCCCCEHHCCEEEC	13.33	26.67	60	33.33	50	0.6666	0.235	5	1.87184			E. coli
CPP15-254	LQEKRPKEKIKFLSK	CPP	0.715	High	0.5493	AMP	0.744	NAMP	0.4835	AMP	NAMP	0.373	3.17	10.71	Non-Toxin	0.41	5.32	0	Good water solubility	851.21	non-allergen	12 -- 14	0.2	-2.3	0.03	Non-B3P peptide	-0.47	0.63	0.63	-1.47	1.64	1.11	4	10.18	1872.51	CCCCCCHHHHHHCCC	40	0	60	33.33	40	0.83325	0.319	4	1.62114
CPP15-255	QEKRPKEKIKFLSKR	CPP	0.8209	High	0.6816	NAMP	0.405	AMP	0.515	NAMP	AMP	0.736	4.49	12.4	Non-Toxin	0.46	5.32	0	Good water solubility	870.61	non-allergen	11 -- 13	0.2	-1.8	0.09	Non-B3P peptide	-0.63	0.64	0.64	-2.02	1.8	1.43	5	10.57	1915.53	CCCCCHHHHHHHCCC	46.67	0	53.33	26.67	50	0.5334	0.351	5	1.98134
CPP15-256	EKRPKEKIKFLSKRK	CPP	0.8595	High	0.5873	AMP	0.589	AMP	0.5055	AMP	AMP	0.829	4.49	14.02	Non-Toxin	0.47	5.32	0	Good water solubility	749.81	allergen	10 -- 13	0.2666	-1.8	0.22	B3P peptide	-0.65	0.64	0.64	-2.05	1.96	1.61	6	10.66	1915.57	CCCCHHHHHHHHCCC	53.33	0	46.67	26.67	60	0.4445	0.305	6	2.26792
CPP15-257	KRPKEKIKFLSKRKT	CPP	0.8862	High	0.5828	AMP	0.697	AMP	0.5495	AMP	AMP	0.873	4.21	12.52	Non-Toxin	0.46	5.35	0	Good water solubility	651.71	non-allergen	9 -- 13	0.3333	-1.9	0.25	B3P peptide	-0.63	0.63	0.63	-1.86	1.88	1.39	7	11.27	1887.56	CCCCHHHHHHHCCCC	46.67	0	53.33	26.67	70	0.381	0.313	7	2.60547
CPP15-267	DNTKSTLQRLLKRVN	CPP	0.5206	High	0.5224	NAMP	0.388	NAMP	0.2785	AMP	NAMP	0.083	3.88	7.03	Non-Toxin	0.49	5.8	0	Good water solubility	493.71	non-allergen	6 -- 13	0.5333	-3.4	0.04	Non-B3P peptide	-0.46	0.64	0.64	-1.16	0.9	0.55	3	11.01	1786.29	CCCCHHHHHHHHCCC	53.33	0	46.67	26.67	30	0.889	0.541	3	1.5007
CPP15-310	KLMDVLRPKKCVLYP	CPP	0.5473	High	0.6054	NAMP	0.27	NAMP	0.3045	NAMP	NAMP	0.009	0.93	5.1	Non-Toxin	0.48	13.54	0	Good water solubility	859.21	allergen			-2.1	0.16	B3P peptide	-0.2	0.62	0.62	0	0.9	0.13	3	9.65	1803.52	CCCCCECCCEEEECC	0	33.33	66.67	33.33	30	1.111	0.191	3	1.1703
CPP15-315	GPRNRFVRIGRRDMQ	CPP	0.7811	High	0.612	AMP	0.918	NAMP	0.454	NAMP	AMP	0.556	5.29	7.64	Non-Toxin	0.48	5.51	0	Good water solubility	891.51	allergen	2 -- 4	0.2	-1.5	0.13	B3P peptide	-0.56	0.68	0.68	-1.47	0.9	0.75	4	12.18	1858.37	CCCCCEEECCHECCC	6.67	26.67	66.67	33.33	40	0.83325	0.355	4	1.65512			E. coli
CPP15-316	RNRFVRIGRRDMQSP	CPP	0.7995	High	0.6308	NAMP	0.245	NAMP	0.289	NAMP	NAMP	0.154	5.58	6.83	Non-Toxin	0.5	5.38	0	Good water solubility	883.51	allergen			-1.5	0.12	B3P peptide	-0.59	0.67	0.67	-1.49	0.9	0.77	4	12.18	1888.39	CCCEEECCHCCCCCC	6.67	20	73.33	33.33	40	0.83325	0.376	4	1.67494
CPP15-337	KHQRAKINLLSKRKP	CPP	0.9493	High	0.5012	NAMP	0.465	AMP	0.5765	AMP	AMP	0.734	3.71	7.96	Non-Toxin	0.45	5.55	0	Good water solubility	1086.61	non-allergen	9 -- 13	0.3333	-1.3	0.18	B3P peptide	-0.53	0.58	0.58	-1.55	1.49	0.82	6.5	12.04	1817.44	CCCCHHHHHHCCCCC	40	0	60	33.33	65	0.512769	0.154	6	2.12538
CPP15-343	NLLSKRKPPAERWWR	CPP	0.8806	High	0.6142	AMP	0.723	AMP	0.5945	AMP	NAMP	0.336	3.76	6.84	Non-Toxin	0.49	5.97	0	Good water solubility	1281.01	allergen	2 -- 4 , 9 -- 12	0.4666	-5.5	0.08	Non-B3P peptide	-0.47	0.58	0.58	-1.65	1.06	0.51	4	11.73	1937.49	CCCCCCCCCCCCCCC	0	0	100	33.33	40	0.83325	0.448	4	1.74291			E. coli
CPP15-344	LLSKRKPPAERWWRW	CPP	0.8927	High	0.7493	AMP	0.914	AMP	0.643	AMP	AMP	0.5	3.16	6.17	Non-Toxin	0.5	5.4	0	Good water solubility	1115.61	allergen	2 -- 4 , 8 -- 11	0.4666	-6.5	0.09	Non-B3P peptide	-0.41	0.56	0.56	-1.47	1.06	0.27	4	11.73	2009.6	CCCCCCCCCCHCCCC	6.67	0	93.33	33.33	40	0.83325	0.425	4	1.7212			E. coli
CPP15-346	KRKPPAERWWRWGGC	CPP	0.8566	High	0.5438	NAMP	0.098	NAMP	0.448	AMP	AMP	0.629	3.38	9.72	Non-Toxin	0.49	7.75	0	Good water solubility	983.81	allergen	5 -- 8	0.2666	-5.4	0.08	Non-B3P peptide	-0.43	0.59	0.59	-1.81	1.06	0.42	4	10.92	1913.44	CCCCCCCHEHCCCCC	13.33	6.67	80	40	40	1	0.238	4	1.54467
CPP15-347	RKPPAERWWRWGGCM	CPP	0.7844	High	0.6459	NAMP	0.114	NAMP	0.3225	NAMP	NAMP	0.133	2.85	7.47	Non-Toxin	0.49	8.34	0	Good water solubility	928.61	non-allergen	4 -- 7	0.2666	-5.5	0.07	Non-B3P peptide	-0.34	0.59	0.59	-1.43	0.82	0.13	3	10.77	1916.46	CCCCCCHEHCECEEC	13.33	26.67	60	46.67	30	1.55567	0.353	3	1.32323	S. aureus
CPP15-349	CRWTCNQPCLIPGKR	CPP	0.5544	High	0.5451	AMP	0.609	AMP	0.712	AMP	AMP	0.858	2.21	3.98	Non-Toxin	0.45	70.85	0	Good water solubility	821.21	allergen			-2.1	0.19	B3P peptide	-0.29	0.6	0.6	-0.62	0.65	-0.07	3	9.26	1775.35	CCCECCCCCCCCCCC	0	6.67	93.33	33.33	30	1.111	0.114	3	1.09762
CPP15-362	KPPAERWWRWGGCML	CPP	0.5948	High	0.5052	NAMP	0.024	NAMP	0.2775	NAMP	NAMP	0.067	1.53	5.78	Non-Toxin	0.49	10.58	0	Good water solubility	993.41	allergen	3 -- 6	0.2666	-6	0.03	Non-B3P peptide	-0.19	0.58	0.58	-0.87	0.66	-0.19	2	9.55	1873.44	CCCCCHEHCECCCCC	13.33	13.33	73.33	53.33	20	2.6665	0.403	2	1.04043
CPP15-372	NLLSKRKPPAERWWE	CPP	0.691	High	0.5884	NAMP	0.137	NAMP	0.202	NAMP	NAMP	0.028	3.22	7.45	Non-Toxin	0.49	5.83	0	Good water solubility	1293.01	allergen	2 -- 4 , 9 -- 12	0.4666	-5.5	0.04	Non-B3P peptide	-0.4	0.58	0.58	-1.58	0.99	0.51	2	10	1910.42	CCCCCCCCCCCCCCC	0	0	100	46.67	20	2.3335	0.424	2	1.06026
CPP15-373	LLSKRKPPAERWWEC	CPP	0.6782	High	0.6815	NAMP	0.088	NAMP	0.233	NAMP	NAMP	0.011	2.69	7.24	Non-Toxin	0.48	7.56	0	Good water solubility	1246.11	allergen	2 -- 4 , 8 -- 11	0.4666	-5.1	0.04	Non-B3P peptide	-0.35	0.57	0.57	-1.18	0.99	0.43	2	9.36	1899.45	CCCCCCCCCCCCEEC	0	13.33	86.67	46.67	20	2.3335	0.39	2	1.02816
CPP15-375	GEKRPRENIRFLSKR	CPP	0.8548	High	0.6793	AMP	0.998	NAMP	0.4745	AMP	AMP	0.709	5.38	10.35	Non-Toxin	0.47	5.33	0	Good water solubility	906.61	non-allergen	11 -- 13	0.2	-1.8	0.09	Non-B3P peptide	-0.63	0.65	0.65	-1.87	1.31	1.23	4	11.56	1886.4	CCCCECHHHHHHCCC	40	6.67	53.33	26.67	40	0.66675	0.38	4	1.67872			E. coli
CPP15-376	EKRPRENIRFLSKRK	CPP	0.8923	High	0.808	AMP	0.876	AMP	0.5405	NAMP	AMP	0.854	5.81	11.02	Non-Toxin	0.49	5.32	0	Good water solubility	1031.31	non-allergen	10 -- 13	0.2666	-1.8	0.19	B3P peptide	-0.71	0.65	0.65	-2.1	1.56	1.43	5	11.57	1957.52	CCCCCHHHHHHCCCC	40	0	60	26.67	50	0.5334	0.324	5	1.95586			E. coli
CPP15-377	KRPRENIRFLSKRKS	CPP	0.9345	High	0.7161	AMP	0.727	AMP	0.543	AMP	AMP	0.94	5.58	9.74	Non-Toxin	0.48	5.32	0	Good water solubility	972.31	non-allergen	9 -- 13	0.3333	-2.3	0.19	B3P peptide	-0.69	0.64	0.64	-1.92	1.47	1.25	6	12.02	1915.48	CCCCHHHHHHHCCCC	46.67	0	53.33	26.67	60	0.4445	0.34	6	2.30096			E. coli
CPP15-378	RPRENIRFLSKRKSN	CPP	0.8751	High	0.5797	AMP	0.793	NAMP	0.483	AMP	AMP	0.841	5.66	8.36	Non-Toxin	0.48	5.44	0	Good water solubility	902.71	non-allergen	8 -- 12	0.3333	-2.3	0.13	B3P peptide	-0.66	0.64	0.64	-1.89	1.23	1.06	5	12.01	1901.41	CCCCHHHHHHHCCCC	46.67	0	53.33	26.67	50	0.5334	0.306	5	1.93886
CPP15-380	IRFLSKRKSNAERWR	CPP	0.8877	High	0.719	AMP	0.663	NAMP	0.4745	NAMP	AMP	0.683	4.94	8.33	Non-Toxin	0.46	5.34	0	Good water solubility	1208.11	non-allergen	3 -- 7	0.3333	-3.7	0.11	B3P peptide	-0.57	0.64	0.64	-1.49	1.23	0.79	5	12.01	1947.48	CECCHHHHHHHCCCC	46.67	6.67	46.67	33.33	50	0.6666	0.319	5	1.95114			E. coli
CPP15-381	RFLSKRKSNAERWRE	CPP	0.824	High	0.7009	AMP	0.662	NAMP	0.3385	NAMP	NAMP	0.325	5.72	10.75	Non-Toxin	0.48	5.64	0	Good water solubility	990.31	non-allergen	2 -- 6	0.3333	-3.3	0.1	B3P peptide	-0.66	0.63	0.63	-2.03	1.31	1.11	4	11.56	1963.43	CCCCHHHHHHHHECC	53.33	6.67	40	26.67	40	0.66675	0.395	4	1.69288			E. coli
CPP15-382	HPMLNSIRRREQNQF	CPP	0.6486	High	0.5136	NAMP	0.105	NAMP	0.294	NAMP	NAMP	0.01	4.59	3.29	Non-Toxin	0.49	9.18	0	Good water solubility	1136.61	non-allergen	3 -- 9	0.4666	-2.3	0.03	Non-B3P peptide	-0.48	0.61	0.61	-1.57	0.84	0.35	2.5	11.7	1926.41	CCCCCHHHHHHHCCC	46.67	0	53.33	33.33	25	1.3332	0.319	2	0.961136
CPP15-386	ENRSKENIKFLLKRK	CPP	0.7634	High	0.6356	AMP	0.61	NAMP	0.492	AMP	AMP	0.632	4.31	10.88	Non-Toxin	0.45	5.32	0	Good water solubility	988.51	non-allergen	11 --14	0.2666	-2.8	0.08	Non-B3P peptide	-0.55	0.66	0.66	-1.63	1.47	1.12	4	10.45	1903.48	CCCCHHHHHHHHCCC	53.33	0	46.67	26.67	40	0.66675	0.263	4	1.56827
CPP15-387	NRSKENIKFLLKRKR	CPP	0.9053	High	0.7175	AMP	0.848	AMP	0.5835	AMP	AMP	0.974	4.85	10.27	Non-Toxin	0.47	5.37	0	Good water solubility	1018.31	non-allergen	10 -- 13	0.2666	-2.8	0.21	B3P peptide	-0.63	0.66	0.66	-1.7	1.55	1.12	6	11.75	1930.55	CCCCHHHHHHHHCCC	53.33	0	46.67	26.67	60	0.4445	0.314	6	2.27642			E. coli
CPP15-388	RSKENIKFLLKRKRA	CPP	0.9031	High	0.5972	AMP	0.793	AMP	0.6335	AMP	AMP	0.92	4.28	10.17	Non-Toxin	0.44	5.35	0	Good water solubility	1202.51	allergen	9 -- 13	0.3333	-2.7	0.17	B3P peptide	-0.57	0.65	0.65	-1.35	1.55	1.07	6	11.75	1887.52	CCCHHHHHHHHHCCC	60	0	40	33.33	60	0.5555	0.261	6	2.22638			E. coli
CPP15-423	VPFFGKRLHHTCPCL	CPP	0.5204	High	0.5121	AMP	0.634	AMP	0.6395	AMP	NAMP	0.392	0.6	0.69	Non-Toxin	0.48	7.68	0	Poor water solubility	816.81	non-allergen	3 -- 8	0.4	-3.6	0.09	Non-B3P peptide	-0.06	0.51	0.51	0.22	0.6	-0.5	3	9.03	1755.35	CCCCCCHECCCCEEC	6.67	20	73.33	46.67	30	1.55567	0.345	2	0.98568
CPP15-428	CYKKTWRDFRGTRIE	CPP	0.6372	High	0.526	NAMP	0.152	NAMP	0.462	NAMP	NAMP	0.04	4.28	10.82	Non-Toxin	0.48	7.22	0	Good water solubility	1599.91	allergen			-3	0.11	B3P peptide	-0.48	0.65	0.65	-1.5	1.06	0.61	3	9.8	1959.46	CCCCEEEECCCCCEC	0	33.33	66.67	20	30	0.666667	0.342	3	1.31285
CPP15-429	YKKTWRDFRGTRIER	CPP	0.7568	High	0.638	NAMP	0.331	NAMP	0.46	NAMP	NAMP	0.026	5.36	11.6	Non-Toxin	0.48	5.55	0	Good water solubility	1224.01	non-allergen	12 -- 14	0.2	-3.3	0.14	B3P peptide	-0.6	0.66	0.66	-1.97	1.23	0.88	4	10.94	2012.51	CCCEEEECCCCCCCC	0	26.67	73.33	20	40	0.5	0.307	4	1.60981			E. coli
CPP15-430	KTWRDFRGTRIERGC	CPP	0.7466	High	0.6218	NAMP	0.347	NAMP	0.2585	NAMP	NAMP	0.025	4.84	10.92	Non-Toxin	0.48	11.22	0	Good water solubility	1008.61	non-allergen	10 --12	0.2	-3	0.06	Non-B3P peptide	-0.52	0.65	0.65	-1.48	0.98	0.77	3	10.7	1881.35	CCEEECCCCEECCCC	0	33.33	66.67	20	30	0.666667	0.211	3	1.18918
CPP15-431	TWRDFRGTRIERGCG	CPP	0.6255	High	0.5141	NAMP	0.165	NAMP	0.145	NAMP	NAMP	0.072	4.4	10.25	Non-Toxin	0.49	15.94	0	Good water solubility	895.01	non-allergen	9 -- 11	0.2	-3	0.06	Non-B3P peptide	-0.43	0.65	0.65	-1.25	0.74	0.57	2	10.23	1810.23	CCECCCCCEECCCEC	0	26.67	73.33	20	20	1	0.159	2	0.810096
CPP15-459	RQKHRALRSTDKNIK	CPP	0.8461	High	0.5495	NAMP	0.043	NAMP	0.4385	NAMP	NAMP	0.17	5.42	10.67	Non-Toxin	0.46	5.32	0	Good water solubility	1891.41	non-allergen	6 -- 9	0.3333	-1.1	0.06	Non-B3P peptide	-0.66	0.61	0.61	-2.02	1.4	1.11	5.5	11.74	1851.36	CCCHHHHHHHHCCCC	53.33	0	46.67	20	55	0.363636	0.424	5	2.05026
CPP15-478	NDNAKRTLQILRNKR	CPP	0.7089	High	0.5701	AMP	0.578	NAMP	0.382	AMP	AMP	0.521	5.07	8.76	Non-Toxin	0.49	5.53	0	Good water solubility	917.91	non-allergen	2 -- 6 , 9 -- 13	0.6666	-0.9	0.11	B3P peptide	-0.6	0.66	0.66	-1.71	1.06	0.83	4	11.73	1840.34	CCCCHHHHHHHHCCC	53.33	0	46.67	26.67	40	0.66675	0.294	4	1.59754
CPP15-523	SLRDFAKKGRKNLWR	CPP	0.8036	High	0.5352	AMP	0.819	AMP	0.706	AMP	AMP	0.618	4.15	10.87	Non-Toxin	0.47	5.32	0	Good water solubility	1482.51	allergen	2 -- 4	0.2	-3.9	0.15	B3P peptide	-0.52	0.64	0.64	-1.47	1.22	0.77	5	11.74	1875.42	CCCHHHHCCCCEECC	26.67	13.33	60	33.33	50	0.6666	0.468	5	2.09179	S. aureus		E. coli	P. aeruginosa
CPP15-524	LRDFAKKGRKNLWRR	CPP	0.914	High	0.6713	AMP	0.906	AMP	0.695	AMP	AMP	0.727	4.92	11.54	Non-Toxin	0.46	5.37	0	Good water solubility	1290.71	allergen	4 -- 6	0.2	-3.6	0.25	B3P peptide	-0.62	0.65	0.65	-1.72	1.39	0.95	6	12.02	1944.53	CCHHHHCCCCHHCCC	40	0	60	33.33	60	0.5555	0.424	6	2.38026	S. aureus		E. coli	P. aeruginosa
CPP15-525	RDFAKKGRKNLWRRS	CPP	0.9168	High	0.6549	AMP	0.796	AMP	0.5815	AMP	AMP	0.927	5.48	12.56	Non-Toxin	0.45	5.68	0	Good water solubility	1359.81	allergen	3 -- 5 , 11 --13	0.4	-2.8	0.23	B3P peptide	-0.67	0.65	0.65	-2.03	1.39	1.09	6	12.02	1918.44	CCCEHCCCCHHHECC	26.67	13.33	60	26.67	60	0.4445	0.314	6	2.27642			E. coli
CPP15-526	DFAKKGRKNLWRRSE	CPP	0.7633	High	0.6068	AMP	0.598	NAMP	0.3985	AMP	NAMP	0.418	4.94	13.17	Non-Toxin	0.47	5.41	0	Good water solubility	1845.11	allergen			-3.1	0.07	Non-B3P peptide	-0.59	0.65	0.65	-1.96	1.31	1.09	4	11.01	1891.37	CCCCCCCCHHHECCC	20	6.67	73.33	26.67	40	0.66675	0.359	4	1.6589
CPP15-537	LLTRRSLKNFWKRNL	CPP	0.9316	High	0.5063	AMP	0.911	AMP	0.734	AMP	AMP	0.924	3.34	4.34	Non-Toxin	0.49	9.64	0	Good water solubility	896.21	allergen	2 -- 4 , 7 -- 9	0.4	-4.5	0.3	B3P peptide	-0.41	0.62	0.62	-0.85	0.98	0.15	5	12.31	1945.57	CCCHHHHHHHHHCCC	60	0	40	40	50	0.8	0.304	5	1.93698	S. aureus		E. coli
CPP15-538	LTRRSLKNFWKRNLY	CPP	0.9258	High	0.5683	AMP	0.723	AMP	0.622	AMP	AMP	0.662	3.68	5.26	Non-Toxin	0.48	5.7	0	Good water solubility	908.01	allergen	6 -- 8	0.2	-4.4	0.35	B3P peptide	-0.44	0.63	0.63	-1.19	0.98	0.11	5	11.74	1995.58	CCHHHHHHHHHHCCC	66.67	0	33.33	33.33	50	0.6666	0.306	5	1.93886	S. aureus		E. coli
CPP15-539	RRSLKNFWKRNLYLR	CPP	0.947	High	0.5506	AMP	0.987	AMP	0.7525	AMP	AMP	0.846	4.5	6.15	Non-Toxin	0.48	5.47	0	Good water solubility	896.31	allergen	4 -- 6	0.2	-4.4	0.47	B3P peptide	-0.55	0.64	0.64	-1.44	1.14	0.34	6	12.02	2050.66	CCCCHHHHHHHHCCC	53.33	0	46.67	33.33	60	0.5555	0.351	6	2.31134	S. aureus		E. coli
CPP15-540	RSLKNFWKRNLYLRD	CPP	0.7731	High	0.6078	AMP	0.71	AMP	0.61	NAMP	NAMP	0.323	4.09	7.56	Non-Toxin	0.48	5.32	0	Good water solubility	828.41	allergen	3 -- 5 , 12 -- 14	0.4	-4.2	0.18	B3P peptide	-0.48	0.65	0.65	-1.37	0.98	0.34	4	11.01	2009.56	CCCCHHHHHHHHCCC	53.33	0	46.67	33.33	40	0.83325	0.402	4	1.69949	S. aureus		E. coli
CPP15-541	SLKNFWKRNLYLRDE	CPP	0.5543	High	0.609	NAMP	0.199	NAMP	0.4165	NAMP	NAMP	0.016	3.55	8.17	Non-Toxin	0.48	6	0	Good water solubility	828.11	non-allergen	2 -- 4 , 11 -- 13	0.4	-4.2	0.07	Non-B3P peptide	-0.4	0.65	0.65	-1.31	0.9	0.34	2	9.72	1982.49	CCCCHHHHHHHHHCC	60	0	40	33.33	20	1.6665	0.361	2	1.00078
CPP15-557	HGFLTRRSLKDFWKR	CPP	0.7542	High	0.5695	AMP	0.522	NAMP	0.395	AMP	NAMP	0.03	3.74	7.77	Non-Toxin	0.49	19.99	0	Good water solubility	1330.41	non-allergen	3 -- 6 , 9 -- 11	0.4666	-4.8	0.14	B3P peptide	-0.42	0.59	0.59	-1.17	1.08	0.36	4.5	11.73	1947.49	CCCCHHHHHHHCCCC	46.67	0	53.33	33.33	45	0.740667	0.347	4	1.64757	S. aureus		E. coli
CPP15-558	GFLTRRSLKDFWKRH	CPP	0.7542	High	0.5695	AMP	0.743	NAMP	0.447	AMP	NAMP	0.237	3.74	7.77	Non-Toxin	0.49	9.22	0	Good water solubility	1330.41	allergen	2 -- 6 , 8 -- 10	0.5333	-4.8	0.14	B3P peptide	-0.42	0.59	0.59	-1.17	1.08	0.36	4.5	11.73	1947.49	CCCCHHHHHHHHCCC	53.33	0	46.67	33.33	45	0.740667	0.352	4	1.65229			E. coli
CPP15-559	LTRRSLKDFWKRHFY	CPP	0.7592	High	0.6196	NAMP	0.346	NAMP	0.4635	AMP	NAMP	0.077	3.82	6.86	Non-Toxin	0.49	8.34	0	Good water solubility	1432.01	allergen	6 -- 13	0.5333	-6.8	0.22	B3P peptide	-0.42	0.59	0.59	-1.23	1.08	0.21	4.5	11.01	2053.61	CCHHHHHHHHHHCCC	66.67	0	33.33	33.33	45	0.740667	0.364	4	1.66362	S. aureus		E. coli
CPP15-560	RRSLKDFWKRHFYLR	CPP	0.8715	High	0.591	AMP	0.931	AMP	0.516	AMP	NAMP	0.204	4.64	7.75	Non-Toxin	0.48	5.93	0	Good water solubility	1046.51	non-allergen	4 -- 11	0.4666	-6.3	0.3	B3P peptide	-0.53	0.6	0.6	-1.49	1.24	0.43	5.5	11.57	2108.69	CCCCHHHHHHHHCCC	53.33	0	46.67	33.33	55	0.606	0.407	5	2.03421			E. coli
CPP15-561	RSLKDFWKRHFYLRD	CPP	0.6893	High	0.6026	NAMP	0.377	NAMP	0.429	NAMP	NAMP	0.012	4.23	9.16	Non-Toxin	0.49	5.69	0	Good water solubility	1045.81	allergen	3 -- 10 , 12 -- 14	0.7333	-6.5	0.2	B3P peptide	-0.46	0.61	0.61	-1.42	1.08	0.43	3.5	10.28	2067.59	CCCHHHHHHHHECCC	53.33	6.67	40	33.33	35	0.952286	0.459	3	1.4233
CPP15-590	DNAKRTLQIHWNKRC	CPP	0.6041	High	0.5566	NAMP	0.399	NAMP	0.247	AMP	NAMP	0.264	4.03	7.94	Non-Toxin	0.46	6.54	0	Good water solubility	2080.81	allergen	3 -- 5	0.2	-2.1	0.1	B3P peptide	-0.47	0.61	0.61	-1.53	1	0.41	3.5	10.07	1883.38	CCCCHHHHHHCCCEC	40	6.67	53.33	26.67	35	0.762	0.247	3	1.22317
CPP15-611	YKRLLQRPARRMDRG	CPP	0.8834	High	0.5475	NAMP	0.151	NAMP	0.368	NAMP	NAMP	0.083	5.31	8.98	Non-Toxin	0.48	5.34	0	Good water solubility	959.81	non-allergen	4 -- 6 , 8 -- 11	0.4666	-2.3	0.22	B3P peptide	-0.64	0.64	0.64	-1.69	1.14	0.9	5	11.84	1916.49	CCCHCCCCHCCCCCC	13.33	0	86.67	33.33	50	0.6666	0.591	5	2.2079			E. coli
CPP15-619	FHDDAKRTLQRLWIK	CPP	0.5298	High	0.5036	NAMP	0.381	NAMP	0.244	NAMP	NAMP	0.069	3.29	8	Non-Toxin	0.49	10.36	0	Good water solubility	2878.81	allergen	3 -- 12	0.6666	-5.4	0.04	Non-B3P peptide	-0.36	0.6	0.6	-1.03	1	0.37	2.5	10	1927.46	CCCHHHHHHHHHHCC	66.67	0	33.33	40	25	1.6	0.439	2	1.07442
CPP15-627	RQELLTLIRRLLVNR	CPP	0.7333	High	0.5109	AMP	0.892	NAMP	0.4395	AMP	AMP	0.903	3.18	1.55	Non-Toxin	0.49	5.88	215.01	Good water solubility	891.61	non-allergen	7 -- 11	0.2666	-5.5	0.07	Non-B3P peptide	-0.35	0.63	0.63	-0.1	0.82	0.18	3	12.01	1893.55	CCHHHHHHHHHHHCC	73.33	0	26.67	46.67	30	1.55567	0.321	3	1.29302	S. aureus
CPP15-637	RKYLTQEFRKDFERR	CPP	0.6493	High	0.607	NAMP	0.177	NAMP	0.412	NAMP	NAMP	0.025	6.03	11.93	Non-Toxin	0.49	5.32	0	Good water solubility	979.51	non-allergen	8 -- 10	0.2	-3.1	0.14	B3P peptide	-0.69	0.67	0.67	-2.16	1.4	1.18	3	10.27	2072.56	CCCCHHHHHHHHCCC	53.33	0	46.67	20	30	0.666667	0.299	3	1.27226
CPP15-679	EKRIYYNSARKQCLR	CPP	0.7228	High	0.6276	AMP	0.816	AMP	0.524	NAMP	NAMP	0.251	4.37	8.69	Non-Toxin	0.48	7.94	0	Good water solubility	1244.01	allergen	5 -- 10	0.4	-1.9	0.12	B3P peptide	-0.54	0.65	0.65	-1.51	1.15	0.6	4	10.03	1928.45	CCCEEEEHCCEEECC	6.67	46.67	46.67	20	40	0.5	0.117	4	1.43045
CPP15-743	DERQKAKSNFFSKRK	CPP	0.6568	High	0.5697	NAMP	0.391	AMP	0.5015	NAMP	NAMP	0.233	5.25	13.71	Non-Toxin	0.47	5.35	0	Good water solubility	967.61	non-allergen	11 -- 13	0.2	-2.3	0.07	Non-B3P peptide	-0.64	0.66	0.66	-2.19	1.47	1.3	4	10.45	1869.31	CCHHHHHHCHHCCCC	53.33	0	46.67	20	40	0.5	0.145	4	1.45688
CPP15-758	LRSTDKNIKLTRRCT	CPP	0.7344	High	0.5029	NAMP	0.02	NAMP	0.3095	NAMP	NAMP	0.082	4.42	8.15	Non-Toxin	0.49	6.17	0	Good water solubility	948.41	allergen	9 -- 11	0.2	-1.4	0.09	Non-B3P peptide	-0.52	0.63	0.63	-1.11	0.98	0.73	4	10.92	1805.34	CCCCHHHHHCHEEEC	40	20	40	20	40	0.5	0.408	4	1.70515
CPP15-789	PLRDNLKRTIRTRLN	CPP	0.7863	High	0.5465	NAMP	0.172	NAMP	0.4065	AMP	NAMP	0.211	4.85	6.11	Non-Toxin	0.49	5.32	0	Good water solubility	909.11	non-allergen	4 -- 8 , 10 -- 12	0.5333	-1.8	0.08	Non-B3P peptide	-0.55	0.63	0.63	-1.3	0.9	0.69	4	12.01	1866.42	CCCHHHHHHHHCECC	53.33	6.67	40	33.33	40	0.83325	0.402	4	1.69949			E. coli
CPP15-823	TQRDAINVRRRRSIT	CPP	0.7939	High	0.5922	AMP	0.721	NAMP	0.317	NAMP	NAMP	0.269	5.89	6.76	Non-Toxin	0.49	5.49	0	Good water solubility	895.31	non-allergen	7 -- 11	0.3333	-0.5	0.1	B3P peptide	-0.61	0.65	0.65	-1.35	0.9	0.82	4	12.18	1842.3	CCCHHHHEHHCCCCC	40	6.67	53.33	26.67	40	0.66675	0.041	4	1.3587
CPP15-824	QRDAINVRRRRSITR	CPP	0.8815	High	0.6841	AMP	0.946	AMP	0.513	AMP	AMP	0.613	6.72	7.65	Non-Toxin	0.49	5.62	0	Good water solubility	855.41	non-allergen	6 -- 10	0.3333	-0.5	0.14	B3P peptide	-0.72	0.66	0.66	-1.6	1.06	1.05	5	12.31	1897.38	CCCCHHEHHCCCECC	26.67	13.33	60	26.67	50	0.5334	0.073	5	1.71891
CPP15-825	RDAINVRRRRSITRR	CPP	0.9178	High	0.7639	AMP	0.989	AMP	0.535	AMP	AMP	0.935	7.34	8.46	Non-Toxin	0.48	5.4	0	Good water solubility	847.71	non-allergen	5 -- 9	0.3333	-0.5	0.16	B3P peptide	-0.79	0.66	0.66	-1.67	1.14	1.23	6	12.4	1925.43	CCEEHEHHCCCEECC	20	33.33	46.67	26.67	60	0.4445	0.032	6	2.01021			E. coli
CPP15-826	DAINVRRRRSITRRG	CPP	0.8643	High	0.6236	AMP	0.888	AMP	0.524	AMP	AMP	0.941	6.28	8.6	Non-Toxin	0.47	8.6	0	Good water solubility	847.41	non-allergen	4 -- 8	0.3333	-0.5	0.14	B3P peptide	-0.66	0.66	0.66	-1.39	0.98	1.03	5	12.31	1826.3	CCCEEHHCCCCCCCC	13.33	13.33	73.33	26.67	50	0.5334	0.09	5	1.73496
CPP15-827	AINVRRRRSITRRGD	CPP	0.8643	High	0.6236	AMP	0.867	NAMP	0.4545	AMP	AMP	0.823	6.28	8.6	Non-Toxin	0.47	5.93	0	Good water solubility	847.41	non-allergen	3 -- 7	0.3333	-0.5	0.14	B3P peptide	-0.66	0.66	0.66	-1.39	0.98	1.03	5	12.31	1826.3	CCCEHHCCCCCCCCC	13.33	6.67	80	26.67	50	0.5334	0.138	5	1.78027
CPP15-828	INVRRRRSITRRGDE	CPP	0.8421	High	0.6995	AMP	0.827	NAMP	0.3115	NAMP	AMP	0.632	6.86	9.88	Non-Toxin	0.47	7.44	0	Good water solubility	845.61	non-allergen	3 -- 6	0.2666	-0.6	0.07	Non-B3P peptide	-0.72	0.67	0.67	-1.75	1.06	1.27	4	12.01	1884.34	CCCCHCCCCCECCCC	6.67	6.67	86.67	20	40	0.5	0.186	4	1.49558
CPP15-829	NVRRRRSITRRGDEE	CPP	0.8265	High	0.7544	AMP	0.948	NAMP	0.448	NAMP	NAMP	0.048	7.64	12.3	Non-Toxin	0.49	5.47	0	Good water solubility	847.11	non-allergen	2 -- 5	0.2666	-0.5	0.06	Non-B3P peptide	-0.81	0.67	0.67	-2.28	1.15	1.59	3	11.7	1900.29	CCCCCCCCCECCCCC	0	6.67	93.33	13.33	30	0.444333	0.217	3	1.19485
CPP15-830	VRRRRSITRRGDEEC	CPP	0.8238	High	0.7252	AMP	0.815	NAMP	0.425	NAMP	NAMP	0.047	7.11	12.09	Non-Toxin	0.49	5.5	0	Good water solubility	844.71	non-allergen			-0.3	0.07	Non-B3P peptide	-0.77	0.66	0.66	-1.88	1.15	1.51	3	11.31	1889.32	CCCCCCCCECCCCCC	0	6.67	93.33	13.33	30	0.444333	0.344	3	1.31474
CPP15-844	EKRQKEKINFLSKRK	CPP	0.8202	High	0.6967	NAMP	0.02	NAMP	0.454	AMP	AMP	0.909	4.93	13.14	Non-Toxin	0.43	5.33	0.73	Good water solubility	935.71	non-allergen	10 -- 13	0.2666	-1.8	0.11	B3P peptide	-0.67	0.67	0.67	-2.15	1.8	1.44	5	10.57	1932.52	CCHHHHHHHHHHCCC	66.67	0	33.33	20	50	0.4	0.22	5	1.85768
CPP15-845	KRQKEKINFLSKRKT	CPP	0.8646	High	0.6392	NAMP	0.106	AMP	0.505	AMP	AMP	0.892	4.65	11.64	Non-Toxin	0.42	5.34	0.68	Good water solubility	914.61	non-allergen	9 -- 13	0.3333	-1.9	0.13	B3P peptide	-0.64	0.66	0.66	-1.96	1.72	1.21	6	11.23	1904.51	CCCHHHHHHHHCCCC	53.33	0	46.67	20	60	0.333333	0.231	6	2.19806
CPP15-882	TDKNSRMTKRCTPRH	CPP	0.788	High	0.506	NAMP	0.278	NAMP	0.4215	NAMP	NAMP	0.19	5.56	9.53	Non-Toxin	0.49	5.41	0	Good water solubility	937.61	allergen			-0.1	0.07	Non-B3P peptide	-0.65	0.59	0.59	-2.11	1.08	0.97	4.5	10.92	1831.3	CCCCCCCCEEECCCC	0	20	80	13.33	45	0.296222	0.293	4	1.59659
CPP15-885	RMTKRCTPRHGVCFY	CPP	0.7488	High	0.6512	NAMP	0.475	NAMP	0.357	NAMP	NAMP	0.466	3.16	4.92	Non-Toxin	0.48	14.55	0	Good water solubility	876.21	allergen			-1.7	0.21	B3P peptide	-0.37	0.6	0.6	-0.76	0.83	0.07	4.5	10.11	1855.43	CCCEEECCCCCEEEC	0	40	60	26.67	45	0.592667	0.268	4	1.57299				P. aeruginosa
CPP15-930	QKHRALRSTDKYSRM	CPP	0.6917	High	0.5009	NAMP	0.022	NAMP	0.2925	NAMP	NAMP	0.1	5.02	9.36	Non-Toxin	0.49	5.37	0	Good water solubility	1971.91	non-allergen	5 -- 8 , 10 -- 14	0.6	-1.9	0.06	Non-B3P peptide	-0.6	0.6	0.6	-1.84	1.16	0.8	4.5	11.01	1877.36	CCCHHHHHHCCCCCC	40	0	60	20	45	0.444444	0.264	4	1.56922
CPP15-1017	INFLSKRKPSAERWR	CPP	0.8009	High	0.5438	AMP	0.575	NAMP	0.419	AMP	NAMP	0.399	3.94	7.02	Non-Toxin	0.47	6.61	0	Good water solubility	1600.41	non-allergen	3 -- 7	0.3333	-3.3	0.05	Non-B3P peptide	-0.46	0.61	0.61	-1.3	1.06	0.59	4	11.73	1888.41	CCCHCCCCCCCCCCC	6.67	0	93.33	40	40	1	0.25	4	1.556
CPP15-1018	NFLSKRKPSAERWRR	CPP	0.8814	High	0.6055	AMP	0.732	NAMP	0.4365	NAMP	AMP	0.535	5.27	8.83	Non-Toxin	0.48	7.17	0	Good water solubility	1101.61	non-allergen	2 -- 6	0.3333	-3.1	0.14	B3P peptide	-0.62	0.61	0.61	-1.9	1.23	0.91	5	12.01	1931.43	CCCCCCCCCCHCCCC	6.67	0	93.33	33.33	50	0.6666	0.371	5	2.00022			E. coli
CPP15-1019	FLSKRKPSAERWRRD	CPP	0.8129	High	0.6475	AMP	0.517	NAMP	0.438	NAMP	NAMP	0.275	5.27	8.83	Non-Toxin	0.48	5.83	0	Good water solubility	1144.11	non-allergen	3 -- 5	0.2	-3.1	0.07	Non-B3P peptide	-0.63	0.61	0.61	-1.9	1.23	1.09	4	11.56	1932.41	CCCCCCCCCHHCCCC	13.33	0	86.67	33.33	40	0.83325	0.33	4	1.63152
CPP15-1020	SKRKPSAERWRRDCT	CPP	0.8123	High	0.6089	NAMP	0.135	NAMP	0.43	NAMP	NAMP	0.011	6.02	12.41	Non-Toxin	0.49	5.51	0	Good water solubility	1046.41	non-allergen			-1.4	0.06	Non-B3P peptide	-0.71	0.61	0.61	-2.22	1.23	1.29	4	10.85	1876.31	CCCCCCCHHEEEEEC	13.33	33.33	53.33	20	40	0.5	0.27	4	1.57488
CPP15-1021	RKPSAERWRRDCTSW	CPP	0.7946	High	0.6544	NAMP	0.103	NAMP	0.3445	NAMP	NAMP	0.022	5.49	10.36	Non-Toxin	0.49	5.33	0	Good water solubility	988.01	allergen	6 -- 9	0.2666	-2.8	0.03	Non-B3P peptide	-0.61	0.6	0.6	-2.02	0.98	0.86	3	10.7	1934.35	CCCCCHHEEEEEECC	13.33	40	46.67	26.67	30	0.889	0.4	3	1.3676
CPP15-1022	KPSAERWRRDCTSWF	CPP	0.6184	High	0.6113	NAMP	0.062	NAMP	0.2065	NAMP	NAMP	0.006	4.3	8.78	Non-Toxin	0.49	5.34	0	Good water solubility	1098.71	allergen	5 -- 8	0.2666	-4	0.02	Non-B3P peptide	-0.46	0.6	0.6	-1.53	0.82	0.49	2	9.54	1925.34	CCCCHHEEEEEECCC	13.33	40	46.67	33.33	20	1.6665	0.501	2	1.13294
CPP15-1023	EPSKLEKRKTCQRRW	CPP	0.8539	High	0.6752	AMP	0.739	NAMP	0.3875	AMP	NAMP	0.049	5.2	11.26	Non-Toxin	0.48	5.7	0	Good water solubility	1409.81	non-allergen	4 -- 7	0.2666	-2.2	0.09	Non-B3P peptide	-0.67	0.61	0.61	-2.23	1.48	1.19	4	10.3	1945.48	CCCCHHCCCEEEECC	13.33	26.67	60	20	40	0.5	0.19	4	1.49936
CPP15-1024	PSKLEKRKTCQRRWD	CPP	0.8178	High	0.6896	NAMP	0.439	NAMP	0.4595	NAMP	NAMP	0.026	5.33	12.06	Non-Toxin	0.48	5.4	0	Good water solubility	2224.81	non-allergen	3 -- 6	0.2666	-2.2	0.08	Non-B3P peptide	-0.68	0.62	0.62	-2.23	1.39	1.19	4	10.3	1931.45	CCCCHCCCEECECCC	6.67	20	73.33	20	40	0.5	0.222	4	1.52957
CPP15-1025	SKLEKRKTCQRRWDF	CPP	0.7668	High	0.6567	NAMP	0.38	NAMP	0.333	NAMP	NAMP	0.045	5.13	11.79	Non-Toxin	0.47	5.32	0	Good water solubility	2448.41	non-allergen	2 -- 6	0.3333	-3.1	0.11	B3P peptide	-0.63	0.64	0.64	-1.93	1.39	1.03	4	10.3	1981.51	CCCCCCCEECECCCC	0	20	80	20	40	0.5	0.141	4	1.4531
CPP15-1027	TQRDAINFRWRRSLI	CPP	0.7331	High	0.5713	AMP	0.506	NAMP	0.369	NAMP	NAMP	0.242	4.31	4.67	Non-Toxin	0.49	5.6	0	Good water solubility	1399.41	non-allergen			-3.4	0.06	Non-B3P peptide	-0.42	0.64	0.64	-0.9	0.74	0.23	3	12.01	1932.43	CCCHHHHHHHHHCCC	60	0	40	40	30	1.33333	0.123	3	1.10611			E. coli
CPP15-1028	QRDAINFRWRRSLIR	CPP	0.8237	High	0.6804	AMP	0.869	AMP	0.595	AMP	AMP	0.805	5.14	5.56	Non-Toxin	0.48	5.93	0	Good water solubility	950.11	allergen			-3.4	0.1	B3P peptide	-0.53	0.65	0.65	-1.15	0.9	0.46	4	12.18	1987.51	CCCCHHHHHHHHHCC	60	0	40	40	40	1	0.193	4	1.50219	S. aureus		E. coli
CPP15-1029	RDAINFRWRRSLIRR	CPP	0.8863	High	0.7097	AMP	0.981	AMP	0.672	AMP	AMP	0.955	5.76	6.37	Non-Toxin	0.48	5.6	0	Good water solubility	852.41	non-allergen	12 -- 14	0.2	-4.2	0.18	B3P peptide	-0.6	0.65	0.65	-1.22	0.98	0.65	5	12.31	2015.56	CCCHHHHHHHHHCCC	60	0	40	40	50	0.8	0.15	5	1.7916	S. aureus		E. coli
CPP15-1030	DAINFRWRRSLIRRT	CPP	0.8204	High	0.6858	AMP	0.718	AMP	0.6485	AMP	AMP	0.873	4.94	5.48	Non-Toxin	0.48	8.38	0	Good water solubility	928.71	non-allergen	11 -- 14	0.2666	-4.8	0.13	B3P peptide	-0.49	0.64	0.64	-0.97	0.82	0.42	4	12.18	1960.48	CCCCHHHHHHHHCCC	53.33	0	46.67	40	40	1	0.226	4	1.53334	S. aureus		E. coli
CPP15-1032	INFRWRRSLIRRTAT	CPP	0.9329	High	0.6435	AMP	0.777	AMP	0.676	AMP	AMP	0.911	4.53	3.18	Non-Toxin	0.49	5.67	0	Good water solubility	923.31	non-allergen	9 -- 12	0.2666	-4.8	0.22	B3P peptide	-0.46	0.63	0.63	-0.78	0.82	0.19	5	12.61	1946.5	CCCCHHHHHHHCCCC	46.67	0	53.33	40	50	0.8	0.236	5	1.87278	S. aureus		E. coli	P. aeruginosa
CPP15-1033	NFRWRRSLIRRTATE	CPP	0.8639	High	0.6974	AMP	0.562	NAMP	0.358	NAMP	NAMP	0.361	5.31	5.6	Non-Toxin	0.49	5.44	0	Good water solubility	943.81	non-allergen	8 -- 11	0.2666	-4.6	0.09	Non-B3P peptide	-0.55	0.63	0.63	-1.31	0.9	0.51	4	12.18	1962.45	CCCCHHHHHHHCECC	46.67	6.67	46.67	33.33	40	0.83325	0.249	4	1.55506	S. aureus		E. coli
CPP15-1034	FRWRRSLIRRTATEE	CPP	0.8112	High	0.6292	NAMP	0.41	NAMP	0.342	NAMP	NAMP	0.061	5.32	6.78	Non-Toxin	0.49	5.34	0	Good water solubility	896.11	non-allergen	7 -- 10	0.2666	-4.6	0.06	Non-B3P peptide	-0.54	0.62	0.62	-1.31	0.99	0.7	3	11.83	1977.46	CCCCHHHHHHHCCCC	46.67	0	53.33	33.33	30	1.111	0.252	3	1.22789
CPP15-1035	RWRRSLIRRTATEEC	CPP	0.8384	High	0.5708	AMP	0.502	NAMP	0.2225	NAMP	NAMP	0.032	5.43	7.58	Non-Toxin	0.49	5.73	0	Good water solubility	888.51	non-allergen	6 -- 9	0.2666	-3.4	0.05	Non-B3P peptide	-0.58	0.61	0.61	-1.33	0.99	0.8	3	11.41	1933.42	CCCHHHHHHHCCCCC	46.67	0	53.33	26.67	30	0.889	0.165	3	1.14576
CPP15-1039	MQRDAINVRRRRSIT	CPP	0.7729	High	0.5866	NAMP	0.101	NAMP	0.2575	NAMP	NAMP	0.074	5.56	6.21	Non-Toxin	0.5	5.56	0	Good water solubility	903.41	non-allergen	7 -- 11	0.3333	-0.6	0.13	B3P peptide	-0.59	0.67	0.67	-1.17	0.9	0.76	4	12.18	1872.39	CCCHHHHEHHCCCCC	40	6.67	53.33	33.33	40	0.83325	0.059	4	1.3757			E. coli
CPP15-1042	DAINVRRRRSITRRV	CPP	0.8546	High	0.6296	AMP	0.92	AMP	0.556	AMP	AMP	0.959	6.08	6.93	Non-Toxin	0.49	10.19	0	Good water solubility	839.91	non-allergen	4 -- 8 , 11 -- 13	0.5333	-0.4	0.15	B3P peptide	-0.64	0.67	0.67	-1.09	0.98	0.93	5	12.31	1868.38	CCCEEHHCCCHCCCC	20	13.33	66.67	33.33	50	0.6666	0.159	5	1.8001
CPP15-1043	AINVRRRRSITRRVS	CPP	0.9328	High	0.5315	AMP	0.95	AMP	0.59	AMP	AMP	0.953	5.72	4.85	Non-Toxin	0.49	5.91	0	Good water solubility	836.81	non-allergen	3 -- 7 , 10 -- 12	0.5333	-0.4	0.25	B3P peptide	-0.61	0.65	0.65	-0.91	0.98	0.75	6	12.7	1840.37	CCCEHHCCCHCCCCC	20	6.67	73.33	33.33	60	0.5555	0.189	6	2.15842	S. aureus
CPP15-1044	INVRRRRSITRRVSE	CPP	0.8721	High	0.6755	AMP	0.761	NAMP	0.4415	NAMP	AMP	0.911	6.29	6.13	Non-Toxin	0.49	8.75	0	Good water solubility	837.31	non-allergen	3 -- 6 , 9 -- 11	0.4666	-0.5	0.11	B3P peptide	-0.67	0.66	0.66	-1.26	1.06	0.99	5	12.31	1898.41	CCCCHCCCHCEEECC	13.33	20	66.67	26.67	50	0.5334	0.244	5	1.88034
CPP15-1045	NVRRRRSITRRVSEA	CPP	0.8805	High	0.719	AMP	0.789	NAMP	0.424	NAMP	AMP	0.63	6.5	7.27	Non-Toxin	0.5	5.32	0	Good water solubility	839.91	non-allergen	2 -- 5 , 8 -- 10	0.4666	-0.5	0.08	Non-B3P peptide	-0.7	0.65	0.65	-1.44	1.06	1.07	5	12.31	1856.32	CCCCCCCHCEHEECC	13.33	20	66.67	26.67	50	0.5334	0.317	5	1.94925
CPP15-1046	VRRRRSITRRVSEAC	CPP	0.8609	High	0.5981	AMP	0.597	NAMP	0.381	NAMP	NAMP	0.296	5.97	7.06	Non-Toxin	0.49	7.94	0	Good water solubility	836.21	non-allergen	7 -- 9	0.2	-0.4	0.08	Non-B3P peptide	-0.65	0.64	0.64	-1.04	1.06	0.99	5	12.01	1845.35	CCCCCCHCEHCCCCC	13.33	6.67	80	26.67	50	0.5334	0.442	5	2.06725			E. coli
CPP15-1049	ENRLKENIKFLLKRK	CPP	0.7901	High	0.5578	AMP	0.495	AMP	0.5725	AMP	NAMP	0.326	3.75	9.86	Non-Toxin	0.47	5.32	0	Good water solubility	926.71	non-allergen	3 -- 5 , 11 -- 14	0.4666	-3.3	0.09	Non-B3P peptide	-0.5	0.66	0.66	-1.33	1.47	0.98	4	10.45	1929.57	CCCHHHHHHHHHCCC	60	0	40	33.33	40	0.83325	0.377	4	1.67589
CPP15-1050	NRLKENIKFLLKRKT	CPP	0.8093	High	0.5653	AMP	0.855	AMP	0.614	AMP	AMP	0.958	3.47	8.36	Non-Toxin	0.47	5.39	0	Good water solubility	945.71	non-allergen	2 -- 4 , 10 -- 13	0.4666	-3.3	0.11	B3P peptide	-0.47	0.65	0.65	-1.14	1.39	0.75	5	11.17	1901.56	CCCHHHHHHHHHCCC	60	0	40	33.33	50	0.6666	0.399	5	2.02666			E. coli
CPP15-1054	SSFHDNLKRTRRIHL	CPP	0.6981	High	0.566	NAMP	0.061	NAMP	0.1825	NAMP	NAMP	0.079	4.44	5.53	Non-Toxin	0.49	12.53	0	Good water solubility	844.11	non-allergen	3 -- 9	0.4666	-2.8	0.07	Non-B3P peptide	-0.46	0.55	0.55	-1.21	0.93	0.43	4	11.72	1880.36	CEECHHHHHHHCCCC	46.67	13.33	40	26.67	40	0.66675	0.37	3	1.33928
CPP15-1055	SFHDNLKRTRRIHLN	CPP	0.7266	High	0.6419	NAMP	0.112	NAMP	0.2385	NAMP	NAMP	0.116	4.66	5.63	Non-Toxin	0.49	12.84	0	Good water solubility	829.41	non-allergen	2 -- 9	0.5333	-3	0.11	B3P peptide	-0.48	0.57	0.57	-1.39	0.93	0.43	4	11.72	1907.39	CCCHHHHHHHHHCEC	60	6.67	33.33	26.67	40	0.66675	0.402	3	1.36949
CPP15-1057	HDNLKRTRRIHLNIR	CPP	0.8511	High	0.5461	AMP	0.588	NAMP	0.3855	NAMP	NAMP	0.241	5.3	6.07	Non-Toxin	0.49	6.02	0	Good water solubility	887.81	non-allergen	2 -- 7	0.4	-1.4	0.15	B3P peptide	-0.57	0.58	0.58	-1.53	1.09	0.65	5	12.01	1942.49	CCCHHHHHHHHHCCC	60	0	40	26.67	50	0.5334	0.335	4	1.63624
CPP15-1058	DNLKRTRRIHLNIRE	CPP	0.768	High	0.6106	NAMP	0.449	NAMP	0.4195	NAMP	NAMP	0.127	5.44	7.74	Non-Toxin	0.49	6.21	0	Good water solubility	973.61	non-allergen			-1.4	0.05	Non-B3P peptide	-0.59	0.62	0.62	-1.55	1.08	0.89	3.5	11.54	1934.46	CCCCHHHHHHHCCCC	46.67	0	53.33	26.67	35	0.762	0.38	3	1.34872
CPP15-1059	NLKRTRRIHLNIREC	CPP	0.8785	High	0.5621	AMP	0.64	NAMP	0.403	AMP	NAMP	0.443	4.77	5.55	Non-Toxin	0.49	8.17	0	Good water solubility	935.91	non-allergen			-1.4	0.09	Non-B3P peptide	-0.54	0.61	0.61	-1.15	1.08	0.62	4.5	11.55	1922.51	CCCHHHHHHHCCEEC	46.67	13.33	40	26.67	45	0.592667	0.361	4	1.66078
CPP15-1065	RDNLKRTLRTLLDPR	CPP	0.7343	High	0.5007	NAMP	0.084	NAMP	0.391	NAMP	NAMP	0.019	4.99	8.21	Non-Toxin	0.49	5.32	0	Good water solubility	874.81	non-allergen	3 -- 8	0.4	-2	0.08	Non-B3P peptide	-0.57	0.61	0.61	-1.35	0.9	0.88	3	11.54	1867.4	CCCHHHHHHHHCCCC	53.33	0	46.67	33.33	30	1.111	0.477	3	1.44029
CPP15-1066	DNLKRTLRTLLDPRR	CPP	0.7343	High	0.5007	NAMP	0.073	NAMP	0.3935	NAMP	NAMP	0.048	4.99	8.21	Non-Toxin	0.49	6.25	0	Good water solubility	874.81	non-allergen	3 -- 7	0.3333	-2.1	0.08	Non-B3P peptide	-0.57	0.61	0.61	-1.35	0.9	0.88	3	11.54	1867.4	CCCHHHHHHHCCCCC	46.67	0	53.33	33.33	30	1.111	0.543	3	1.50259
CPP20-2	RCTAFQCKHSMKYRLSFCRK	CPP	0.7514	High	0.5742	AMP	0.578	AMP	0.75	AMP	AMP	0.894	3.11	8.26	Non-Toxin	0.49	75.76	0	Good water solubility	891.01	non-allergen	4 -- 7	0.2	-3.2	0.19	B3P peptide	-0.4	0.61	0.61	-0.74	1.05	0.2	6.5	10.09	2494.28	CCCEHHHHHHHHHECCCCCC	45	10	45	25	65	0.384615	0.191	6	2.1603
CPP20-23	KIGYIERHKKREYNVRAPNP	CPP	0.5111	High	0.5269	NAMP	0.447	AMP	0.561	NAMP	AMP	0.808	3.83	11.61	Non-Toxin	0.46	6.99	0	Good water solubility	764.71	allergen	4 -- 10	0.35	-1.5	0.08	Non-B3P peptide	-0.46	0.62	0.62	-1.68	1.12	0.68	4.5	10.17	2469.14	CCCCHHHHECCCCCCCCCCC	20	5	75	30	45	0.666667	0.111	4	1.42478				P. aeruginosa
CPP20-24	ERHKKREYNVRAPNPGFKRL	CPP	0.695	High	0.5627	AMP	0.862	AMP	0.6385	NAMP	AMP	0.784	4.67	12.73	Non-Toxin	0.48	5.39	0	Good water solubility	802.11	non-allergen			-2.1	0.12	B3P peptide	-0.56	0.61	0.61	-1.96	1.24	0.91	5.5	11.01	2496.16	CCCCCHHHHCHHHHHCCCCC	45	0	55	30	55	0.545455	0.223	5	1.86051
CPP20-43	EGNKRQCRGVRVTRRSLREF	CPP	0.7969	High	0.547	AMP	0.962	NAMP	0.3975	AMP	NAMP	0.487	5.38	12.26	Non-Toxin	0.48	5.32	0	Good water solubility	867.01	non-allergen	17 -- 19	0.15	-2.4	0.1	B3P peptide	-0.6	0.66	0.66	-1.48	1.11	0.95	5	11.71	2448.09	CCCCEEECCCEECEHHHCCC	15	30	55	20	50	0.4	0.396	5	2.02382			E. coli
CPP20-44	NKRQCRGVRVTRRSLREFSH	CPP	0.8525	High	0.6323	AMP	0.759	NAMP	0.4475	AMP	AMP	0.655	5.49	9.78	Non-Toxin	0.5	5.59	0	Good water solubility	880.61	non-allergen	15 -- 17	0.15	-2.4	0.13	B3P peptide	-0.61	0.62	0.62	-1.49	1.12	0.79	6.5	12.01	2486.14	CCCEECCCEECEHHHHHCCC	25	25	50	20	65	0.307692	0.366	6	2.3255			E. coli
CPP20-45	KRQCRGVRVTRRSLREFSHF	CPP	0.8308	High	0.5973	AMP	0.876	AMP	0.6695	AMP	AMP	0.751	5.01	8.77	Non-Toxin	0.49	5.97	0	Good water solubility	823.31	non-allergen	8 -- 11 , 14 -- 16	0.35	-3.6	0.14	B3P peptide	-0.55	0.62	0.62	-1.18	1.12	0.65	6.5	12.01	2519.21	CCCCCCCEECEHHHHHHCCC	30	15	55	25	65	0.384615	0.379	6	2.33778			E. coli
CPP20-48	KKICNDYKLNLQRTIAKKLL	CPP	0.5706	High	0.5002	AMP	0.707	AMP	0.8485	AMP	AMP	0.82	2.02	10.02	Non-Toxin	0.46	9.33	0	Good water solubility	826.81	non-allergen	15 - 19	0.25	-5	0.09	Non-B3P peptide	-0.31	0.65	0.65	-0.57	1.1	0.33	5	10.03	2404.27	CCEEECHHHHHHHHHHHCCC	55	15	30	35	50	0.7	0.231	5	1.86806
CPP20-51	RRFERYQQVLCNKGLSRRHY	CPP	0.7455	High	0.5653	AMP	0.824	AMP	0.589	AMP	AMP	0.843	4.7	8.83	Non-Toxin	0.49	5.5	0	Good water solubility	978.71	non-allergen			-2.9	0.15	B3P peptide	-0.54	0.63	0.63	-1.51	1.06	0.41	5.5	10.89	2610.29	CCCCHHHEEEECCCECCCCC	15	25	60	20	55	0.363636	0.189	5	1.82842			E. coli
CPP20-70	RKAEINFSETRKLARNKQKR	CPP	0.8116	High	0.5352	AMP	0.692	AMP	0.542	AMP	AMP	0.662	5.19	14.53	Non-Toxin	0.47	5.39	0	Good water solubility	1643.21	non-allergen	7 -- 13	0.35	-1.8	0.17	B3P peptide	-0.64	0.65	0.65	-1.9	1.41	1.17	6	11.59	2474.15	CCCCHHHHHHHHHHHHHCCC	65	0	35	25	60	0.416667	0.207	6	2.17541
CPP20-135	RNRFVRIGRRDMQSPLLSER	CPP	0.6481	High	0.5046	AMP	0.497	NAMP	0.295	NAMP	NAMP	0.197	4.95	8.39	Non-Toxin	0.5	5.4	0	Good water solubility	861.41	allergen	15 -- 17	0.15	-3.1	0.06	Non-B3P peptide	-0.52	0.65	0.65	-1.18	0.86	0.71	4	12.01	2487.17	CCCEEECCHCCCCCCCCCCC	5	15	80	35	40	0.875	0.201	4	1.50974			E. coli
CPP20-155	QRAKINLLSKRKPPAERWWR	CPP	0.8439	High	0.5302	AMP	0.797	AMP	0.7295	AMP	AMP	0.587	3.78	9.36	Non-Toxin	0.44	5.43	0	Good water solubility	2923.31	non-allergen	7 -- 10 , 14 -- 17	0.4	-5.2	0.08	Non-B3P peptide	-0.48	0.6	0.6	-1.51	1.17	0.57	6	12.02	2534.3	CCCHHHHHCCCCCCCCCCCC	25	0	75	45	60	0.75	0.311	6	2.27358			E. coli
CPP20-156	RAKINLLSKRKPPAERWWRW	CPP	0.8682	High	0.6636	AMP	0.957	AMP	0.9015	AMP	AMP	0.788	3.39	8.93	Non-Toxin	0.48	5.35	0	Good water solubility	1796.11	non-allergen	6 -- 9 , 13 -- 16	0.4	-6.3	0.1	B3P peptide	-0.43	0.59	0.59	-1.38	1.1	0.4	6	12.02	2592.38	CCCHHHHCCCCCCCCHCCCC	25	0	75	50	60	0.833333	0.304	6	2.26698			E. coli
CPP20-158	LLSKRKPPAERWWRWGGCMA	CPP	0.5939	High	0.5337	NAMP	0.428	AMP	0.847	AMP	NAMP	0.343	2.01	8.56	Non-Toxin	0.47	14.62	0	Good water solubility	1626.61	allergen	2 -- 4 , 8 -- 11	0.35	-6.6	0.05	Non-B3P peptide	-0.26	0.58	0.58	-0.83	0.8	0.06	4	10.92	2429.19	CCCCCCCCCCHEHCECCCCC	10	10	80	50	40	1.25	0.331	4	1.63246			E. coli
CPP20-166	LLSKRKPPAERWWRWGGCML	CPP	0.601	High	0.5778	NAMP	0.445	AMP	0.8645	AMP	NAMP	0.266	1.85	7.54	Non-Toxin	0.47	14.01	0	Good water solubility	1452.11	allergen	8 -- 11	0.2	-7	0.07	Non-B3P peptide	-0.25	0.58	0.58	-0.73	0.8	-0.01	4	10.92	2471.28	CCCCCCCCCCHEHCECCCCC	10	10	80	50	40	1.25	0.351	4	1.65134			E. coli
CPP20-173	QRAKINLLSKRKPPAERWWE	CPP	0.6978	High	0.5423	NAMP	0.298	NAMP	0.4845	NAMP	NAMP	0.235	3.38	9.97	Non-Toxin	0.46	5.59	0	Good water solubility	3139.71	non-allergen	7 -- 10 , 14 -- 17	0.4	-5.2	0.06	Non-B3P peptide	-0.43	0.6	0.6	-1.46	1.11	0.57	4	11.01	2507.23	CCCHHHHHCCCCCCCCCCCC	25	0	75	45	40	1.125	0.294	4	1.59754			E. coli
CPP20-179	RPRENIRFLSKRKSNAERWR	CPP	0.8493	High	0.6851	AMP	0.839	AMP	0.5675	NAMP	AMP	0.68	5.87	12.06	Non-Toxin	0.48	5.32	0	Good water solubility	1022.31	non-allergen	8 -- 12	0.25	-3.7	0.17	B3P peptide	-0.67	0.63	0.63	-2	1.23	1.05	6	12.01	2600.26	CCCCHHHHHHHHHHHHCCCC	60	0	40	30	60	0.5	0.259	6	2.2245			E. coli
CPP20-180	PRENIRFLSKRKSNAERWRE	CPP	0.7749	High	0.5843	AMP	0.696	AMP	0.514	NAMP	NAMP	0.184	5.46	12.67	Non-Toxin	0.48	5.32	0	Good water solubility	1006.91	non-allergen	7 -- 11	0.25	-3.7	0.07	Non-B3P peptide	-0.61	0.63	0.63	-1.95	1.17	1.05	4	11.44	2573.19	CCCCHHHHHHHHHHHHHECC	65	5	30	30	40	0.75	0.314	4	1.61642			E. coli
CPP20-184	VERAGENRSKENIKFLLKRK	CPP	0.6174	High	0.5274	AMP	0.771	AMP	0.6195	AMP	AMP	0.854	3.98	14.43	Non-Toxin	0.48	5.57	0	Good water solubility	923.11	non-allergen	16 -- 19	0.2	-2.9	0.05	Non-B3P peptide	-0.49	0.66	0.66	-1.34	1.29	1.04	4	10.44	2416.12	CCCCCCCCCHHHHHHHHCCC	40	0	60	30	40	0.75	0.207	4	1.51541
CPP20-185	ERAGENRSKENIKFLLKRKR	CPP	0.7982	High	0.5924	AMP	0.802	AMP	0.5845	AMP	AMP	0.838	4.92	15.96	Non-Toxin	0.48	5.36	0	Good water solubility	1060.91	allergen	7 -- 9 , 15 -- 18	0.35	-2.8	0.14	B3P peptide	-0.6	0.66	0.66	-1.78	1.41	1.26	5	11.01	2473.17	CCCCCCCCHHHHHHHHHCCC	45	0	55	25	50	0.5	0.215	5	1.85296			E. coli
CPP20-209	KKTWRDFRGTRIERGCGCPQ	CPP	0.5876	High	0.5193	NAMP	0.425	AMP	0.633	AMP	NAMP	0.488	4.07	13.97	Non-Toxin	0.46	12.62	0	Good water solubility	1575.81	non-allergen	11 -- 13	0.15	-3	0.03	Non-B3P peptide	-0.47	0.64	0.64	-1.45	0.98	0.68	4	10.1	2395.04	CCCCEECCCCEECCCCCECC	0	25	75	20	40	0.5	0.219	4	1.52674
CPP20-227	RQKHRALRSTDKNIKLSRRC	CPP	0.8716	High	0.5281	NAMP	0.3	AMP	0.572	AMP	AMP	0.55	5.42	12.53	Non-Toxin	0.45	5.83	0	Good water solubility	1271.01	non-allergen	6 -- 9 , 15 -- 17	0.35	-2.2	0.18	B3P peptide	-0.66	0.61	0.61	-1.69	1.3	1.01	7.5	11.84	2467.18	CCCHHHHHHHHHHHHCCCCC	60	0	40	20	75	0.266667	0.321	7	2.61302			E. coli
CPP20-228	QKHRALRSTDKNIKLSRRCN	CPP	0.7372	High	0.5239	NAMP	0.094	NAMP	0.4755	AMP	NAMP	0.41	5	11.96	Non-Toxin	0.47	6.21	0	Good water solubility	1061.21	non-allergen	5 -- 8 , 14 -- 16	0.35	-2.2	0.1	B3P peptide	-0.6	0.61	0.61	-1.64	1.18	0.87	6.5	11.57	2425.1	CCCHHHHHHHHHHHCCEEEC	55	15	30	20	65	0.307692	0.25	6	2.216			E. coli
CPP20-229	KHRALRSTDKNIKLSRRCND	CPP	0.6264	High	0.5297	NAMP	0.116	AMP	0.544	NAMP	NAMP	0.164	5.16	14.18	Non-Toxin	0.48	6.01	0	Good water solubility	713.11	non-allergen	4 -- 7 , 13 -- 15	0.35	-2.2	0.09	Non-B3P peptide	-0.6	0.61	0.61	-1.64	1.11	1.01	5.5	10.95	2412.05	CCHHHHHHHHHHHCCHEECC	60	10	30	20	55	0.363636	0.288	5	1.92187			E. coli
CPP20-269	LHGLLTRRSLKNFWKRNLYL	CPP	0.7817	High	0.5047	AMP	0.795	AMP	0.951	AMP	AMP	0.921	2.21	4.27	Non-Toxin	0.49	43.73	0	Poor water solubility	818.81	allergen	4 -- 7	0.2	-6.1	0.32	B3P peptide	-0.26	0.59	0.59	-0.5	0.81	-0.21	5.5	11.74	2529.35	CCCCHHHHHHHHHHHHHCCC	65	0	35	40	55	0.727273	0.134	5	1.7765	S. aureus		E. coli
CPP20-272	LLTRRSLKNFWKRNLYLRDE	CPP	0.607	High	0.5661	AMP	0.589	AMP	0.6145	NAMP	AMP	0.587	3.79	8.9	Non-Toxin	0.48	7.29	0	Good water solubility	949.51	non-allergen			-5.4	0.11	B3P peptide	-0.43	0.63	0.63	-1.08	0.92	0.36	4	10.94	2622.37	CCCHHHHHHHHHHHHHHHCC	75	0	25	35	40	0.875	0.215	4	1.52296			E. coli
CPP20-281	KLHGFLTRRSLKDFWKRHFY	CPP	0.6557	High	0.557	AMP	0.509	AMP	0.65	AMP	NAMP	0.14	2.93	8.48	Non-Toxin	0.5	17.98	0	Good water solubility	1298.11	allergen	5 -- 8 , 11 -- 18	0.6	-8.4	0.29	B3P peptide	-0.33	0.57	0.57	-0.97	1.06	0.06	6	11.07	2636.4	CCCCHHHHHHHHHHHHHCCC	65	0	35	35	60	0.583333	0.135	5	1.77744			E. coli
CPP20-282	HGFLTRRSLKDFWKRHFYLR	CPP	0.7309	High	0.5747	NAMP	0.483	AMP	0.5965	AMP	NAMP	0.066	3.4	7.67	Non-Toxin	0.49	38.44	0	Good water solubility	1075.51	allergen	3 -- 7 ,9 -- 16	0.65	-8.6	0.29	B3P peptide	-0.36	0.57	0.57	-1	1	0.07	6	11.57	2664.41	CCCCHHHHHHHHHHHHHCCC	65	0	35	35	60	0.583333	0.211	5	1.84918	S. aureus		E. coli
CPP20-283	GFLTRRSLKDFWKRHFYLRD	CPP	0.5831	High	0.5823	NAMP	0.477	AMP	0.5995	AMP	NAMP	0.168	3.6	10.14	Non-Toxin	0.5	16.69	0	Good water solubility	1024.11	allergen	8 -- 15	0.4	-8.4	0.25	B3P peptide	-0.38	0.61	0.61	-1.02	0.93	0.24	4.5	10.94	2642.35	CCCCHHHHHHHHHHHHECCC	60	5	35	35	45	0.777778	0.24	4	1.54656			E. coli
CPP20-284	FLTRRSLKDFWKRHFYLRDE	CPP	0.5055	High	0.5259	NAMP	0.325	AMP	0.566	NAMP	NAMP	0.152	3.99	10.61	Non-Toxin	0.49	14.07	0	Good water solubility	1137.21	allergen	7 -- 14 , 16 -- 18	0.55	-8.1	0.16	B3P peptide	-0.42	0.61	0.61	-1.17	0.99	0.39	3.5	10.27	2714.41	CCCHHHHHHHHHHHHHHCCC	70	0	30	35	35	1	0.252	3	1.22789
CPP20-301	CRLCMHPDCRFNRGRCRPRA	CPP	0.7629	High	0.5875	NAMP	0.21	NAMP	0.456	NAMP	AMP	0.893	4.57	8.8	Non-Toxin	0.47	42.41	0	Good water solubility	821.61	allergen			-1.8	0.19	B3P peptide	-0.52	0.6	0.6	-1.03	0.81	0.53	5.5	10.42	2448.18	CCCCCCCCCECCCCEEEECC	0	25	75	30	55	0.545455	0.158	5	1.79915
CPP20-331	RARRKLMKVLRESECPWKPW	CPP	0.776	High	0.5805	AMP	0.881	NAMP	0.3935	AMP	NAMP	0.058	3.47	10.08	Non-Toxin	0.48	5.36	0	Good water solubility	1500.21	non-allergen	8 -- 10	0.15	-4.4	0.11	B3P peptide	-0.45	0.6	0.6	-1.23	1.17	0.63	5	10.95	2570.4	CCCHHHHHHHCCCCCCCCCC	35	0	65	45	50	0.9	0.47	5	2.09368			E. coli
CPP20-332	ARRKLMKVLRESECPWKPWC	CPP	0.665	High	0.5408	AMP	0.752	AMP	0.5005	AMP	NAMP	0.087	2.66	9.3	Non-Toxin	0.47	8.41	0	Good water solubility	1393.81	non-allergen	7 -- 9	0.15	-4.4	0.09	Non-B3P peptide	-0.36	0.6	0.6	-0.88	1.04	0.43	4	9.86	2517.35	CCEHHHHHHCCCCCCCCCCC	30	5	65	45	40	1.125	0.466	4	1.7599				P. aeruginosa
CPP20-333	RKYLTQEFRKDFERRAGNPR	CPP	0.7228	High	0.5974	NAMP	0.409	AMP	0.5445	NAMP	NAMP	0.172	5.47	14.52	Non-Toxin	0.48	5.34	0	Good water solubility	1139.71	non-allergen	4 -- 7 , 13 -- 15	0.35	-2	0.12	B3P peptide	-0.62	0.65	0.65	-2.03	1.17	1.02	4	10.88	2568.17	CCCCHHHHHHHHHHHCCCCC	55	0	45	25	40	0.625	0.281	4	1.58526			E. coli
CPP20-404	RQKHRALRSTDKNIKLTRRC	CPP	0.8691	High	0.525	NAMP	0.349	AMP	0.5555	AMP	NAMP	0.402	5.38	12.31	Non-Toxin	0.47	5.72	0	Good water solubility	1433.71	non-allergen	6 -- 9 , 15 -- 17	0.35	-1.8	0.19	B3P peptide	-0.65	0.61	0.61	-1.68	1.3	0.97	7.5	11.84	2481.21	CCCHHHHHHHHHHHHCHCEC	65	5	30	20	75	0.266667	0.335	7	2.62624			E. coli
CPP20-425	EKQATQRDAINVRRRRSITR	CPP	0.7933	High	0.5285	AMP	0.873	NAMP	0.4205	AMP	AMP	0.607	5.97	11.7	Non-Toxin	0.49	5.78	0	Good water solubility	1072.21	non-allergen	11 -- 15	0.25	-0.5	0.08	Non-B3P peptide	-0.66	0.65	0.65	-1.69	1.11	1.05	5	12.01	2455.06	CCCHHHHHHHHEHHCCCECC	50	10	40	25	50	0.5	0.099	5	1.74346			E. coli
CPP20-426	KQATQRDAINVRRRRSITRR	CPP	0.8797	High	0.6406	AMP	0.949	AMP	0.5915	AMP	AMP	0.952	6.38	11.09	Non-Toxin	0.48	5.35	0	Good water solubility	932.71	non-allergen	10 -- 14	0.25	-0.5	0.23	B3P peptide	-0.71	0.65	0.65	-1.74	1.17	1.05	7	12.4	2482.13	CCCCHHHHHHEHHCCCEECC	40	15	45	25	70	0.357143	0.096	7	2.40062			E. coli
CPP20-427	QATQRDAINVRRRRSITRRG	CPP	0.8504	High	0.5303	AMP	0.905	AMP	0.514	AMP	AMP	0.956	6.05	10.42	Non-Toxin	0.49	5.67	0	Good water solubility	899.01	non-allergen	9 -- 13	0.25	-0.5	0.16	B3P peptide	-0.65	0.65	0.65	-1.56	0.98	0.9	6	12.4	2411.01	CCCHHHHHHEHHCCCCCCCC	40	5	55	25	60	0.416667	0.055	6	2.03192			E. coli
CPP20-428	ATQRDAINVRRRRSITRRGD	CPP	0.7917	High	0.5686	AMP	0.858	NAMP	0.3945	NAMP	AMP	0.836	6.21	12.64	Non-Toxin	0.49	5.42	0	Good water solubility	881.71	non-allergen	8 -- 12	0.25	-0.5	0.13	B3P peptide	-0.65	0.66	0.66	-1.56	0.92	1.04	5	12.13	2397.96	CCCCHHHHEHHCCCCCCCCC	30	5	65	25	50	0.5	0.059	5	1.7057			E. coli
CPP20-429	TQRDAINVRRRRSITRRGDE	CPP	0.7646	High	0.6085	AMP	0.841	NAMP	0.4985	NAMP	NAMP	0.156	6.64	13.92	Non-Toxin	0.49	5.41	0	Good water solubility	884.71	non-allergen	7 -- 11	0.25	-0.5	0.07	Non-B3P peptide	-0.7	0.66	0.66	-1.83	0.98	1.21	4	11.88	2456	CCCHHHHEHHCCCCCECCCC	30	10	60	20	40	0.5	0.07	4	1.38608			E. coli
CPP20-551	QAKINFLSKRKPSAERWRRD	CPP	0.657	High	0.5108	AMP	0.576	AMP	0.6425	NAMP	AMP	0.867	4.6	12.76	Non-Toxin	0.43	5.35	0	Good water solubility	3643.51	non-allergen	6 -- 10	0.25	-3.3	0.06	Non-B3P peptide	-0.54	0.63	0.63	-1.65	1.17	0.88	5	11.57	2487.14	CCEEHHHCCCCCCCHHCCCC	25	10	65	35	50	0.7	0.199	5	1.83786			E. coli
CPP20-553	KINFLSKRKPSAERWRRDCT	CPP	0.6866	High	0.5361	NAMP	0.373	AMP	0.581	NAMP	AMP	0.607	4.48	12.57	Non-Toxin	0.47	5.74	0	Good water solubility	2205.51	non-allergen	4 -- 8	0.25	-3.3	0.05	Non-B3P peptide	-0.53	0.62	0.62	-1.48	1.1	0.82	5	10.95	2492.17	CCCCHCCCCCCCHHEEEEEC	15	25	60	30	50	0.6	0.266	5	1.9011			E. coli
CPP20-554	FLSKRKPSAERWRRDCTSWF	CPP	0.6325	High	0.6119	NAMP	0.279	AMP	0.5075	NAMP	NAMP	0.224	4.02	10.65	Non-Toxin	0.48	5.66	0	Good water solubility	1280.41	non-allergen	3 -- 5	0.15	-5.6	0.02	Non-B3P peptide	-0.44	0.6	0.6	-1.28	0.92	0.47	4	10.85	2557.19	CCCCCCCCCHHEEEEEECCC	10	30	60	35	40	0.875	0.447	4	1.74197
CPP20-555	RKPSAERWRRDCTSWFGRCT	CPP	0.7107	High	0.5265	AMP	0.565	AMP	0.545	NAMP	NAMP	0.345	4.73	12.25	Non-Toxin	0.49	6.41	2.13	Good water solubility	1041.71	allergen	6 -- 9	0.2	-4	0.04	Non-B3P peptide	-0.52	0.61	0.61	-1.53	0.86	0.6	4	10.67	2499.08	CCCCCHHEEEEEECCCCEEC	10	40	50	25	40	0.625	0.409	4	1.7061
CPP20-557	KQATQRDAINFRWRRSLIRR	CPP	0.859	High	0.5343	AMP	0.964	AMP	0.663	AMP	AMP	0.971	5.19	9	Non-Toxin	0.47	5.67	0	Good water solubility	1533.31	non-allergen	17 -- 19	0.15	-4.2	0.16	B3P peptide	-0.57	0.64	0.64	-1.4	1.04	0.61	6	12.31	2572.26	CCCCHHHHHHHHHHHHHCCC	65	0	35	35	60	0.583333	0.172	6	2.14237			E. coli
CPP20-558	QATQRDAINFRWRRSLIRRT	CPP	0.791	High	0.5293	AMP	0.862	AMP	0.606	AMP	AMP	0.949	5.04	7.3	Non-Toxin	0.49	5.46	0	Good water solubility	1201.31	allergen	16 -- 19	0.2	-4.8	0.16	B3P peptide	-0.52	0.64	0.64	-1.25	0.86	0.44	5	12.31	2545.19	CCCHHHHHHHHHHHHHHCCC	70	0	30	35	50	0.7	0.135	5	1.77744			E. coli
CPP20-560	TQRDAINFRWRRSLIRRTAT	CPP	0.7714	High	0.545	AMP	0.608	AMP	0.5165	NAMP	AMP	0.803	4.89	7.22	Non-Toxin	0.49	5.33	0	Good water solubility	1072.71	non-allergen	14 -- 17	0.2	-4.8	0.16	B3P peptide	-0.5	0.63	0.63	-1.1	0.8	0.41	5	12.31	2518.16	CCCHHHHHHHHHHHHHCCCC	65	0	35	35	50	0.7	0.105	5	1.74912	S. aureus		E. coli
CPP20-561	RDAINFRWRRSLIRRTATEE	CPP	0.7212	High	0.5593	AMP	0.635	AMP	0.564	NAMP	NAMP	0.295	5.17	10.14	Non-Toxin	0.49	5.65	0	Good water solubility	998.11	allergen	12 -- 15	0.2	-4.8	0.06	Non-B3P peptide	-0.52	0.64	0.64	-1.24	0.86	0.72	3	11.7	2547.15	CCCHHHHHHHHHHHHHCCCC	65	0	35	35	30	1.16667	0.068	3	1.05419			E. coli
CPP20-562	EKQAMQRDAINVRRRRSITR	CPP	0.7636	High	0.5449	AMP	0.633	NAMP	0.452	NAMP	NAMP	0.44	5.72	11.15	Non-Toxin	0.49	5.91	0	Good water solubility	1134.61	non-allergen	11 -- 15	0.25	-0.6	0.1	B3P peptide	-0.63	0.66	0.66	-1.56	1.11	1.01	5	12.01	2485.15	CCCHHHHHHHHEHHCCCECC	50	10	40	30	50	0.6	0.066	5	1.7123			E. coli
CPP20-563	KQAMQRDAINVRRRRSITRR	CPP	0.8682	High	0.6025	AMP	0.716	AMP	0.5485	AMP	AMP	0.915	6.13	10.54	Non-Toxin	0.48	5.35	0	Good water solubility	958.51	non-allergen	10 -- 14	0.25	-0.6	0.26	B3P peptide	-0.69	0.66	0.66	-1.61	1.17	1.01	7	12.4	2512.22	CCCHHHHHHHEHHCCCEECC	45	15	40	30	70	0.428571	0.103	7	2.40723			E. coli
CPP20-564	QAMQRDAINVRRRRSITRRV	CPP	0.8236	High	0.5429	AMP	0.726	AMP	0.5075	NAMP	AMP	0.926	5.65	8.2	Non-Toxin	0.51	5.78	0	Good water solubility	880.91	non-allergen	9 -- 13	0.25	-0.7	0.19	B3P peptide	-0.61	0.67	0.67	-1.21	0.98	0.78	6	12.4	2483.18	CCCHHHHHHEHHCCCHCCCC	45	5	50	35	60	0.583333	0.125	6	2.098			E. coli
CPP20-565	MQRDAINVRRRRSITRRVSE	CPP	0.7532	High	0.6869	NAMP	0.243	NAMP	0.2955	NAMP	NAMP	0.206	5.97	9.62	Non-Toxin	0.51	5.5	0	Good water solubility	870.01	non-allergen			-0.5	0.08	Non-B3P peptide	-0.63	0.67	0.67	-1.34	0.98	0.96	5	12.13	2500.16	CCCHHHHEHHCCCHCEEECC	35	20	45	30	50	0.6	0.135	5	1.77744			E. coli
CPP20-566	QRDAINVRRRRSITRRVSEA	CPP	0.7703	High	0.5535	AMP	0.918	NAMP	0.394	NAMP	AMP	0.753	6	10.39	Non-Toxin	0.51	5.35	0	Good water solubility	860.21	non-allergen	6 -- 10 , 13 -- 15	0.4	-0.4	0.07	Non-B3P peptide	-0.63	0.65	0.65	-1.34	0.98	1	5	12.13	2440.04	CCCCHHEHHCCCHCEHEECC	30	20	50	30	50	0.6	0.133	5	1.77555			E. coli
CPP20-567	RDAINVRRRRSITRRVSEAC	CPP	0.7611	High	0.5416	AMP	0.939	AMP	0.5595	AMP	AMP	0.722	5.66	10.42	Non-Toxin	0.51	6.65	0	Good water solubility	835.91	non-allergen	5 -- 9 , 12 -- 15	0.45	-0.4	0.07	Non-B3P peptide	-0.6	0.65	0.65	-1.04	0.92	0.94	5	11.88	2415.04	CCEEHEHHCCCHCEHCCCCC	25	20	55	30	50	0.6	0.187	5	1.82653			E. coli
[truncated: 47 more columns]

## Sheet: S4
Table S4 CPPs with partial or exclusive potential of nuclear localization
Peptide ID	Sequence	cNLS (core in monopartite)	cNLS (whole bipartide)
CPP15-58	LKKKLKTFQKHYERL	7
CPP15-29	KPKKLRPSTKDYWYI	8.5		*
CPP20-553	KINFLSKRKPSAERWRRDCT	8
CPP15-380	IRFLSKRKSNAERWR	7	7
CPP15-1019	FLSKRKPSAERWRRD	8	7.4	*
CPP15-1020	SKRKPSAERWRRDCT	8	7.4
CPP15-1017	INFLSKRKPSAERWR	8
CPP15-377	KRPRENIRFLSKRKS	7	9.4	*
CPP20-554	FLSKRKPSAERWRRDCTSWF	8
CPP15-387	NRSKENIKFLLKRKR	7	8.7
CPP15-133	NKRQCRGVRVTRRSL	7.5	8.4
CPP15-1049	ENRLKENIKFLLKRK	7
CPP20-44	NKRQCRGVRVTRRSLREFSH	7.5	7.2
CPP15-1050	NRLKENIKFLLKRKT	7	9.8
CPP15-386	ENRSKENIKFLLKRK	7
CPP20-179	RPRENIRFLSKRKSNAERWR	7
CPP15-381	RFLSKRKSNAERWRE	7
CPP20-43	EGNKRQCRGVRVTRRSLREF	7.5
CPP15-378	RPRENIRFLSKRKSN	7
CPP15-376	EKRPRENIRFLSKRK	7	7.2
CPP20-180	PRENIRFLSKRKSNAERWRE	7
CPP20-184	VERAGENRSKENIKFLLKRK	7

## Sheet: S5
Table S5 CPPs with intrinsic ability to target mitochondrial membrane
Peptide ID	sequence	MTP liklihood	Binding energy with mitochondrial membrane (Kcal/mol)
CPP10-421	ILLPALRKFC	0.6422	-4.9
CPP10-186	KAYLFRNLAK	0.5769	-2.5
CPP10-299	TIAKKLLSIR	0.6291	-3.4
CPP10-1679	KRLANLYLKA	0.4619	-1.8
CPP15-81	KLQATIAKKLFAIRS	0.8249	-5.5
CPP15-557	HGFLTRRSLKDFWKR	0.599	-5.7
CPP15-100	KWCFSTRVVLKMKQR	0.597	-4.7
CPP15-144	KLNLQRTIAKKLLSI	0.6955	-4.6
CPP10-284	TIATKLPLIR	0.621	-3.3
CPP15-541	SLKNFWKRNLYLRDE	0.6568	-4.8
CPP15-1033	NFRWRRSLIRRTATE	0.6624	-4.9
CPP15-1035	RWRRSLIRRTATEEC	0.526	-3.7
CPP20-272	LLTRRSLKNFWKRNLYLRDE	0.71	-6
CPP10-933	NRIALTVRSA	0.5529	-0.8

## Sheet: S6
Table S6 Anticancer CPPs using three prediction programs and the intersection of prediction
Peptide ID	Sequence	model 2 AntiCP2	AntiCP2 model 2	Peptide ID	Sequence	ACPred	ACP score (ACPpred)	non-ACP score (ACPred)	Peptide ID	iACP-FSCM score (>285)	iACP-FSCM prediction		28 common ACPs by AntiCP2, ACPred, iACP-FSCM
CPP15-97	WLVPLKKFFSKAKLL	0.97	AntiCP	CPP10-11	MKYRLSFCRK	ACP	0.953	0.047	CPP15-58	464.07	ACP		CPP15-97
CPP15-96	KVWLVPLKKFFSKAK	0.96	AntiCP	CPP10-21	KREIYLLSSK	ACP	0.958	0.042	CPP10-186	410.22	ACP		CPP15-96
CPP15-98	LVPLKKFFSKAKLLT	0.95	AntiCP	CPP10-186	KAYLFRNLAK	ACP	0.85	0.15	CPP15-29	407.5	ACP		CPP15-98
CPP10-195	KVWLVPLKKF	0.91	AntiCP	CPP10-195	KVWLVPLKKF	ACP	0.943	0.057	CPP10-298	403.44	ACP		CPP10-195
CPP15-349	CRWTCNQPCLIPGKR	0.83	AntiCP	CPP10-298	RTIAKKLLSI	ACP	0.998	0.002	CPP10-299	401.89	ACP		CPP10-421
CPP10-421	ILLPALRKFC	0.81	AntiCP	CPP10-352	CKTEWIKSKC	ACP	0.998	0.002	CPP10-297	400.89	ACP		CPP10-946
CPP10-1538	SKICWRPRCY	0.81	AntiCP	CPP10-297	LQRTIAKKLL	ACP	0.992	0.008	CPP15-98	388.36	ACP		CPP15-524
CPP10-194	MKVWLVPLKK	0.8	AntiCP	CPP10-299	TIAKKLLSIR	ACP	0.93	0.07	CPP10-142	386	ACP		CPP10-186
CPP10-1537	CSKICWRPRC	0.79	AntiCP	CPP10-421	ILLPALRKFC	ACP	0.759	0.241	CPP15-97	384.5	ACP		CPP15-5
CPP10-598	MKRRGFLSLL	0.77	AntiCP	CPP10-452	ENINFLLKRK	ACP	0.819	0.181	CPP10-865	382.33	ACP		CPP15-525
CPP10-946	KKGRKNLWRR	0.75	AntiCP	CPP10-451	KENINFLLKR	ACP	0.814	0.186	CPP10-1679	377.33	ACP		CPP10-299
CPP15-524	LRDFAKKGRKNLWRR	0.75	AntiCP	CPP10-466	KLIILLLVAA	ACP	0.721	0.279	CPP15-524	375.93	ACP		CPP10-298
CPP15-346	KRKPPAERWWRWGGC	0.74	AntiCP	CPP10-521	LQRLLKRVNC	ACP	0.884	0.116	CPP15-619	374.86	ACP		CPP15-523
CPP20-301	CRLCMHPDCRFNRGRCRPRA	0.74	AntiCP	CPP10-631	RKPPAERWWR	ACP	0.879	0.121	CPP10-162	372.56	ACP		CPP15-4
CPP10-437	KLGALLTICL	0.74	AntiCP	CPP10-616	SIFRYGRRDM	ACP	0.761	0.239	CPP15-526	371.86	ACP		CPP15-58
CPP15-347	RKPPAERWWRWGGCM	0.74	AntiCP	CPP10-598	MKRRGFLSLL	ACP	0.67	0.33	CPP15-81	370.57	ACP		CPP15-423
CPP10-186	KAYLFRNLAK	0.74	AntiCP	CPP10-632	KPPAERWWRW	ACP	0.966	0.034	CPP15-525	370.29	ACP		CPP10-757
CPP15-5	HSMKYRLSFCRKTCG	0.72	AntiCP	CPP10-768	CYKKTWRDFR	ACP	0.973	0.027	CPP15-44	370.07	ACP		CPP15-81
CPP10-1123	SKWCRDHARC	0.72	AntiCP	CPP10-771	RDFRGTRIER	ACP	0.858	0.142	CPP20-48	369.32	ACP		CPP10-841
CPP15-525	RDFAKKGRKNLWRRS	0.72	AntiCP	CPP10-757	VRWYRNGTCR	ACP	0.711	0.289	CPP20-24	368.05	ACP		CPP10-1725
CPP10-299	TIAKKLLSIR	0.71	AntiCP	CPP10-858	EKPLKRRVKQ	ACP	0.804	0.196	CPP15-96	367.14	ACP		CPP10-297
CPP10-298	RTIAKKLLSI	0.71	AntiCP	CPP10-859	KPLKRRVKQY	ACP	0.798	0.202	CPP10-1738	365.67	ACP		CPP15-45
CPP15-885	RMTKRCTPRHGVCFY	0.71	AntiCP	CPP10-841	RYFAIVGRPR	ACP	0.756	0.244	CPP10-1108	364.56	ACP		CPP15-44
CPP10-1344	SKWCRDHSRC	0.7	AntiCP	CPP10-925	MIALLIIRKC	ACP	0.943	0.057	CPP10-946	359.89	ACP		CPP10-1738
CPP20-2	RCTAFQCKHSMKYRLSFCRK	0.7	AntiCP	CPP10-924	NMIALLIIRK	ACP	0.792	0.208	CPP10-194	354.89	ACP		CPP15-144
CPP10-582	RNRFVRIGRR	0.7	AntiCP	CPP10-990	RRSLKDFWKR	ACP	0.987	0.013	CPP15-523	348.14	ACP		CPP15-29
CPP15-362	KPPAERWWRWGGCML	0.7	AntiCP	CPP10-962	LKNFWKRNLY	ACP	0.976	0.024	CPP10-757	339.22	ACP		CPP10-1389
CPP10-1410	KLTILLLLAA	0.7	AntiCP	CPP10-963	KNFWKRNLYL	ACP	0.97	0.03	CPP10-195	337.44	ACP		CPP20-48
CPP15-523	SLRDFAKKGRKNLWR	0.69	AntiCP	CPP10-946	KKGRKNLWRR	ACP	0.944	0.056	CPP10-1410	332.67	ACP
CPP15-4	KHSMKYRLSFCRKTC	0.69	AntiCP	CPP10-1344	SKWCRDHSRC	ACP	0.994	0.006	CPP10-1388	330.78	ACP
CPP15-3	CKHSMKYRLSFCRKT	0.69	AntiCP	CPP10-1123	SKWCRDHARC	ACP	0.987	0.013	CPP10-1673	329.44	ACP
CPP10-1679	KRLANLYLKA	0.68	AntiCP	CPP10-1383	RDAINVRRRR	ACP	0.695	0.305	CPP20-23	327.11	ACP
CPP15-58	LKKKLKTFQKHYERL	0.68	AntiCP	CPP10-1409	RRKVNFFSIR	ACP	0.927	0.073	CPP10-1725	326	ACP
CPP10-632	KPPAERWWRW	0.67	AntiCP	CPP10-1388	VRRRRSITRR	ACP	0.878	0.122	CPP15-144	325.07	ACP
CPP10-142	PMKVWLAPLK	0.67	AntiCP	CPP10-1389	RRRRSITRRG	ACP	0.863	0.137	CPP15-423	323.21	ACP
CPP10-1654	KRKTCQRRWD	0.67	AntiCP	CPP10-1390	RRRSITRRGD	ACP	0.718	0.282	CPP10-1389	322.67	ACP
CPP15-344	LLSKRKPPAERWWRW	0.66	AntiCP	CPP10-1538	SKICWRPRCY	ACP	0.99	0.01	CPP15-1049	321.21	ACP
CPP15-423	VPFFGKRLHHTCPCL	0.66	AntiCP	CPP10-1537	CSKICWRPRC	ACP	0.979	0.021	CPP10-836	319.33	ACP
CPP15-2	QCKHSMKYRLSFCRK	0.66	AntiCP	CPP10-1641	RWRRDCTSWF	ACP	0.731	0.269	CPP15-1050	319.29	ACP
CPP10-757	VRWYRNGTCR	0.66	AntiCP	CPP10-1673	RRRRSITRRV	ACP	0.85	0.15	CPP10-421	316.78	ACP
CPP20-166	LLSKRKPPAERWWRWGGCML	0.65	AntiCP	CPP10-1725	HIFWSKRNCC	ACP	0.988	0.012	CPP15-829	316.36	ACP
CPP20-269	LHGLLTRRSLKNFWKRNLYL	0.65	AntiCP	CPP10-1738	KLWNHARDWC	ACP	0.966	0.034	CPP10-841	316.22	ACP
CPP15-560	RRSLKDFWKRHFYLR	0.65	AntiCP	CPP15-3	CKHSMKYRLSFCRKT	ACP	0.936	0.064	CPP15-75	315.43	ACP
CPP15-81	KLQATIAKKLFAIRS	0.65	AntiCP	CPP10-1743	SCWQRYPERC	ACP	0.904	0.096	CPP15-828	314.64	ACP
CPP10-841	RYFAIVGRPR	0.65	AntiCP	CPP15-2	QCKHSMKYRLSFCRK	ACP	0.874	0.126	CPP10-521	313.89	ACP
CPP15-245	ARRTPRMLSNKRICC	0.64	AntiCP	CPP15-4	KHSMKYRLSFCRKTC	ACP	0.942	0.058	CPP15-830	313.79	ACP
CPP10-745	PLKVWLYPLK	0.64	AntiCP	CPP15-5	HSMKYRLSFCRKTCG	ACP	0.891	0.109	CPP10-193	313.44	ACP
CPP10-1725	HIFWSKRNCC	0.63	AntiCP	CPP15-44	KKQLIRRHYWEIKWS	ACP	0.986	0.014	CPP15-4	312.5	ACP
CPP10-1032	DCRFNRGRCR	0.63	AntiCP	CPP15-45	KQLIRRHYWEIKWSG	ACP	0.983	0.017	CPP15-77	305.07	ACP
CPP15-558	GFLTRRSLKDFWKRH	0.62	AntiCP	CPP15-29	KPKKLRPSTKDYWYI	ACP	0.74	0.26	CPP10-420	303.78	ACP
CPP15-539	RRSLKNFWKRNLYLR	0.62	AntiCP	CPP15-58	LKKKLKTFQKHYERL	ACP	0.964	0.036	CPP15-743	303.36	ACP
CPP15-557	HGFLTRRSLKDFWKR	0.62	AntiCP	CPP15-81	KLQATIAKKLFAIRS	ACP	0.884	0.116	CPP15-5	302.14	ACP
CPP10-1653	EKRKTCQRRW	0.62	AntiCP	CPP15-75	KIGYIERHKKREYNV	ACP	0.881	0.119	CPP15-45	301.86	ACP
CPP20-158	LLSKRKPPAERWWRWGGCMA	0.62	AntiCP	CPP15-96	KVWLVPLKKFFSKAK	ACP	0.995	0.005	CPP10-40	300.22	ACP
CPP10-193	PMKVWLVPLK	0.62	AntiCP	CPP15-97	WLVPLKKFFSKAKLL	ACP	0.947	0.053	CPP15-76	300.07	ACP
CPP10-1015	PAATLLVKSK	0.62	AntiCP	CPP15-98	LVPLKKFFSKAKLLT	ACP	0.928	0.072	CPP10-616	296.11	ACP
CPP20-156	RAKINLLSKRKPPAERWWRW	0.62	AntiCP	CPP15-100	KWCFSTRVVLKMKQR	ACP	0.758	0.242	CPP10-745	294.33	ACP
CPP10-11	MKYRLSFCRK	0.62	AntiCP	CPP15-138	GVRVTRRSLREFSHF	ACP	0.919	0.081	CPP15-611	294.14	ACP
CPP15-537	LLTRRSLKNFWKRNL	0.61	AntiCP	CPP15-144	KLNLQRTIAKKLLSI	ACP	0.91	0.09	CPP15-1046	291.79	ACP
CPP15-257	KRPKEKIKFLSKRKT	0.61	AntiCP	CPP15-137	RGVRVTRRSLREFSH	ACP	0.833	0.167	CPP15-1023	289	ACP
CPP10-466	KLIILLLVAA	0.61	AntiCP	CPP15-139	VRVTRRSLREFSHFQ	ACP	0.778	0.222	CPP15-627	288.5	ACP
CPP10-768	CYKKTWRDFR	0.6	AntiCP	CPP15-186	YTRTCYRTHPYKPET	ACP	0.932	0.068	CPP10-1390	286.56	ACP
CPP15-1025	SKLEKRKTCQRRWDF	0.59	AntiCP	CPP15-200	KNPEASKLNKRWCKQ	ACP	0.86	0.14
CPP10-352	CKTEWIKSKC	0.59	AntiCP	CPP15-195	RDNLKRTIRTRLNIR	ACP	0.659	0.341
CPP10-631	RKPPAERWWR	0.59	AntiCP	CPP15-257	KRPKEKIKFLSKRKT	ACP	0.798	0.202
CPP15-100	KWCFSTRVVLKMKQR	0.59	AntiCP	CPP15-256	EKRPKEKIKFLSKRK	ACP	0.675	0.325
CPP20-282	HGFLTRRSLKDFWKRHFYLR	0.59	AntiCP	CPP15-346	KRKPPAERWWRWGGC	ACP	0.806	0.194
CPP10-925	MIALLIIRKC	0.58	AntiCP	CPP15-362	KPPAERWWRWGGCML	ACP	0.791	0.209
CPP10-297	LQRTIAKKLL	0.58	AntiCP	CPP15-347	RKPPAERWWRWGGCM	ACP	0.762	0.238
CPP20-283	GFLTRRSLKDFWKRHFYLRD	0.58	AntiCP	CPP15-423	VPFFGKRLHHTCPCL	ACP	0.919	0.081
CPP15-45	KQLIRRHYWEIKWSG	0.57	AntiCP	CPP15-428	CYKKTWRDFRGTRIE	ACP	0.871	0.129
CPP15-1024	PSKLEKRKTCQRRWD	0.57	AntiCP	CPP15-430	KTWRDFRGTRIERGC	ACP	0.796	0.204
CPP20-555	RKPSAERWRRDCTSWFGRCT	0.57	AntiCP	CPP15-429	YKKTWRDFRGTRIER	ACP	0.772	0.228
CPP10-1409	RRKVNFFSIR	0.57	AntiCP	CPP15-431	TWRDFRGTRIERGCG	ACP	0.665	0.335
CPP15-44	KKQLIRRHYWEIKWS	0.57	AntiCP	CPP15-525	RDFAKKGRKNLWRRS	ACP	0.955	0.045
CPP15-1021	RKPSAERWRRDCTSW	0.56	AntiCP	CPP15-524	LRDFAKKGRKNLWRR	ACP	0.942	0.058
CPP20-281	KLHGFLTRRSLKDFWKRHFY	0.56	AntiCP	CPP15-538	LTRRSLKNFWKRNLY	ACP	0.942	0.058
CPP10-1383	RDAINVRRRR	0.56	AntiCP	CPP15-537	LLTRRSLKNFWKRNL	ACP	0.91	0.09
CPP10-1738	KLWNHARDWC	0.55	AntiCP	CPP15-539	RRSLKNFWKRNLYLR	ACP	0.905	0.095
CPP15-144	KLNLQRTIAKKLLSI	0.55	AntiCP	CPP15-523	SLRDFAKKGRKNLWR	ACP	0.904	0.096
CPP20-155	QRAKINLLSKRKPPAERWWR	0.55	AntiCP	CPP15-557	HGFLTRRSLKDFWKR	ACP	0.991	0.009
CPP15-540	RSLKNFWKRNLYLRD	0.55	AntiCP	CPP15-558	GFLTRRSLKDFWKRH	ACP	0.991	0.009
CPP15-559	LTRRSLKDFWKRHFY	0.55	AntiCP	CPP15-559	LTRRSLKDFWKRHFY	ACP	0.99	0.01
CPP10-1635	KRKPSAERWR	0.55	AntiCP	CPP15-540	RSLKNFWKRNLYLRD	ACP	0.821	0.179
CPP10-40	DRKKFKNQSR	0.54	AntiCP	CPP15-541	SLKNFWKRNLYLRDE	ACP	0.762	0.238
CPP15-429	YKKTWRDFRGTRIER	0.54	AntiCP	CPP15-560	RRSLKDFWKRHFYLR	ACP	0.984	0.016
CPP20-209	KKTWRDFRGTRIERGCGCPQ	0.53	AntiCP	CPP15-561	RSLKDFWKRHFYLRD	ACP	0.971	0.029
CPP20-557	KQATQRDAINFRWRRSLIRR	0.53	AntiCP	CPP15-619	FHDDAKRTLQRLWIK	ACP	0.965	0.035
CPP15-186	YTRTCYRTHPYKPET	0.53	AntiCP	CPP15-611	YKRLLQRPARRMDRG	ACP	0.727	0.273
CPP10-859	KPLKRRVKQY	0.53	AntiCP	CPP15-637	RKYLTQEFRKDFERR	ACP	0.686	0.314
CPP15-343	NLLSKRKPPAERWWR	0.53	AntiCP	CPP15-679	EKRIYYNSARKQCLR	ACP	0.864	0.136
CPP10-583	NRFVRIGRRD	0.52	AntiCP	CPP15-885	RMTKRCTPRHGVCFY	ACP	0.835	0.165
CPP15-1028	QRDAINFRWRRSLIR	0.52	AntiCP	CPP20-2	RCTAFQCKHSMKYRLSFCRK	ACP	0.877	0.123
CPP10-990	RRSLKDFWKR	0.52	AntiCP	CPP20-48	KKICNDYKLNLQRTIAKKLL	ACP	0.945	0.055
CPP10-1743	SCWQRYPERC	0.52	AntiCP	CPP20-45	KRQCRGVRVTRRSLREFSHF	ACP	0.701	0.299
CPP15-388	RSKENIKFLLKRKRA	0.52	AntiCP	CPP20-281	KLHGFLTRRSLKDFWKRHFY	ACP	0.989	0.011
CPP10-584	RFVRIGRRDM	0.52	AntiCP	CPP20-282	HGFLTRRSLKDFWKRHFYLR	ACP	0.971	0.029
CPP10-1641	RWRRDCTSWF	0.51	AntiCP	CPP20-283	GFLTRRSLKDFWKRHFYLRD	ACP	0.95	0.05
CPP15-310	KLMDVLRPKKCVLYP	0.51	AntiCP	CPP20-284	FLTRRSLKDFWKRHFYLRDE	ACP	0.918	0.082
CPP15-337	KHQRAKINLLSKRKP	0.51	AntiCP
CPP15-561	RSLKDFWKRHFYLRD	0.51	AntiCP
CPP15-1022	KPSAERWRRDCTSWF	0.51	AntiCP
CPP15-428	CYKKTWRDFRGTRIE	0.5	AntiCP
CPP15-538	LTRRSLKNFWKRNLY	0.5	AntiCP
CPP15-200	KNPEASKLNKRWCKQ	0.5	AntiCP
CPP15-430	KTWRDFRGTRIERGC	0.5	AntiCP
CPP10-962	LKNFWKRNLY	0.5	AntiCP
CPP15-162	KTWSDHRGTRIERGC	0.5	AntiCP
CPP15-29	KPKKLRPSTKDYWYI	0.5	AntiCP
CPP15-101	WCFSTRVVLKMKQRA	0.5	AntiCP
CPP10-963	KNFWKRNLYL	0.5	AntiCP
CPP10-1636	RKPSAERWRR	0.49	AntiCP
CPP20-429	TQRDAINVRRRRSITRRGDE	0.49	AntiCP
CPP15-431	TWRDFRGTRIERGCG	0.49	AntiCP
CPP10-1389	RRRRSITRRG	0.49	AntiCP
CPP15-1032	INFRWRRSLIRRTAT	0.49	AntiCP
CPP15-526	DFAKKGRKNLWRRSE	0.49	AntiCP
CPP20-553	KINFLSKRKPSAERWRRDCT	0.49	AntiCP
CPP10-79	RRVRFLVASI	0.49	AntiCP
CPP20-563	KQAMQRDAINVRRRRSITRR	0.48	AntiCP
CPP15-244	NARRTPRMLSNKRIC	0.48	AntiCP
CPP15-316	RNRFVRIGRRDMQSP	0.48	AntiCP
CPP20-558	QATQRDAINFRWRRSLIRRT	0.48	AntiCP
CPP15-134	KRQCRGVRVTRRSLR	0.48	AntiCP
CPP15-103	GKRQNYPKHPERFLC	0.48	AntiCP
CPP20-426	KQATQRDAINVRRRRSITRR	0.48	AntiCP
CPP15-380	IRFLSKRKSNAERWR	0.47	AntiCP
CPP15-42	DSRPKRTRPPATEYW	0.47	AntiCP
CPP10-683	KRKSNAERWR	0.47	AntiCP
CPP15-743	DERQKAKSNFFSKRK	0.47	AntiCP
CPP15-1018	NFLSKRKPSAERWRR	0.47	AntiCP
CPP20-48	KKICNDYKLNLQRTIAKKLL	0.47	AntiCP
CPP15-1019	FLSKRKPSAERWRRD	0.47	AntiCP
CPP15-1020	SKRKPSAERWRRDCT	0.47	AntiCP
CPP15-256	EKRPKEKIKFLSKRK	0.46	AntiCP
CPP15-1017	INFLSKRKPSAERWR	0.46	AntiCP
CPP15-373	LLSKRKPPAERWWEC	0.46	AntiCP
CPP15-255	QEKRPKEKIKFLSKR	0.46	AntiCP
CPP15-377	KRPRENIRFLSKRKS	0.46	AntiCP
CPP10-284	TIATKLPLIR	0.46	AntiCP
CPP15-136	QCRGVRVTRRSLREF	0.45	AntiCP
CPP10-837	RLRILIATIA	0.45	AntiCP
CPP20-427	QATQRDAINVRRRRSITRRG	0.45	AntiCP
CPP20-428	ATQRDAINVRRRRSITRRGD	0.45	AntiCP
CPP20-554	FLSKRKPSAERWRRDCTSWF	0.45	AntiCP
CPP15-823	TQRDAINVRRRRSIT	0.45	AntiCP
CPP15-315	GPRNRFVRIGRRDMQ	0.45	AntiCP
CPP15-254	LQEKRPKEKIKFLSK	0.45	AntiCP
CPP15-1029	RDAINFRWRRSLIRR	0.45	AntiCP
CPP15-845	KRQKEKINFLSKRKT	0.45	AntiCP
CPP15-824	QRDAINVRRRRSITR	0.45	AntiCP
CPP15-1030	DAINFRWRRSLIRRT	0.45	AntiCP
CPP10-936	LQILLNKRPC	0.44	Non-AntiCP
CPP15-372	NLLSKRKPPAERWWE	0.44	Non-AntiCP
CPP15-758	LRSTDKNIKLTRRCT	0.44	Non-AntiCP
CPP15-611	YKRLLQRPARRMDRG	0.44	Non-AntiCP
CPP15-830	VRRRRSITRRGDEEC	0.44	Non-AntiCP
CPP15-1027	TQRDAINFRWRRSLI	0.44	Non-AntiCP
CPP15-590	DNAKRTLQIHWNKRC	0.43	Non-AntiCP
CPP15-212	FSETRKLARNKQKRC	0.43	Non-AntiCP
CPP20-560	TQRDAINFRWRRSLIRRTAT	0.43	Non-AntiCP
CPP20-551	QAKINFLSKRKPSAERWRRD	0.43	Non-AntiCP
CPP20-564	QAMQRDAINVRRRRSITRRV	0.43	Non-AntiCP
CPP10-1657	RDAINFRWRR	0.43	Non-AntiCP
CPP15-882	TDKNSRMTKRCTPRH	0.43	Non-AntiCP
CPP10-934	KRTLQILLNK	0.43	Non-AntiCP
CPP15-541	SLKNFWKRNLYLRDE	0.42	Non-AntiCP
CPP15-619	FHDDAKRTLQRLWIK	0.42	Non-AntiCP
CPP15-1033	NFRWRRSLIRRTATE	0.42	Non-AntiCP
CPP15-135	RQCRGVRVTRRSLRE	0.42	Non-AntiCP
CPP15-387	NRSKENIKFLLKRKR	0.42	Non-AntiCP
CPP10-521	LQRLLKRVNC	0.41	Non-AntiCP
CPP10-924	NMIALLIIRK	0.41	Non-AntiCP
CPP15-827	AINVRRRRSITRRGD	0.41	Non-AntiCP
CPP15-826	DAINVRRRRSITRRG	0.41	Non-AntiCP
CPP20-45	KRQCRGVRVTRRSLREFSHF	0.41	Non-AntiCP
CPP15-825	RDAINVRRRRSITRR	0.41	Non-AntiCP
CPP15-1042	DAINVRRRRSITRRV	0.41	Non-AntiCP
CPP10-858	EKPLKRRVKQ	0.4	Non-AntiCP
CPP10-1388	VRRRRSITRR	0.4	Non-AntiCP
CPP15-679	EKRIYYNSARKQCLR	0.4	Non-AntiCP
CPP15-133	NKRQCRGVRVTRRSL	0.4	Non-AntiCP
CPP15-844	EKRQKEKINFLSKRK	0.4	Non-AntiCP
CPP15-137	RGVRVTRRSLREFSH	0.4	Non-AntiCP
CPP20-566	QRDAINVRRRRSITRRVSEA	0.4	Non-AntiCP
CPP10-1673	RRRRSITRRV	0.4	Non-AntiCP
CPP20-227	RQKHRALRSTDKNIKLSRRC	0.4	Non-AntiCP
CPP15-1049	ENRLKENIKFLLKRK	0.4	Non-AntiCP
CPP15-1059	NLKRTRRIHLNIREC	0.39	Non-AntiCP
CPP15-138	GVRVTRRSLREFSHF	0.39	Non-AntiCP
CPP10-1390	RRRSITRRGD	0.39	Non-AntiCP
CPP15-1023	EPSKLEKRKTCQRRW	0.39	Non-AntiCP
CPP10-865	AAKRLSALMR	0.39	Non-AntiCP
CPP20-229	KHRALRSTDKNIKLSRRCND	0.39	Non-AntiCP
CPP20-404	RQKHRALRSTDKNIKLTRRC	0.39	Non-AntiCP
CPP20-331	RARRKLMKVLRESECPWKPW	0.39	Non-AntiCP
CPP15-60	MKLQCLPTFRNKLRS	0.38	Non-AntiCP
CPP10-1637	KPSAERWRRD	0.38	Non-AntiCP
CPP15-1039	MQRDAINVRRRRSIT	0.38	Non-AntiCP
CPP20-284	FLTRRSLKDFWKRHFYLRDE	0.38	Non-AntiCP
CPP10-420	REILLPALRK	0.38	Non-AntiCP
CPP10-162	RHKKREYNVR	0.38	Non-AntiCP
CPP15-1057	HDNLKRTRRIHLNIR	0.38	Non-AntiCP
CPP20-565	MQRDAINVRRRRSITRRVSE	0.37	Non-AntiCP
CPP20-173	QRAKINLLSKRKPPAERWWE	0.37	Non-AntiCP
CPP20-44	NKRQCRGVRVTRRSLREFSH	0.37	Non-AntiCP
CPP20-333	RKYLTQEFRKDFERRAGNPR	0.37	Non-AntiCP
CPP20-228	QKHRALRSTDKNIKLSRRCN	0.37	Non-AntiCP
CPP20-135	RNRFVRIGRRDMQSPLLSER	0.37	Non-AntiCP
CPP15-627	RQELLTLIRRLLVNR	0.37	Non-AntiCP
CPP10-616	SIFRYGRRDM	0.37	Non-AntiCP
CPP20-332	ARRKLMKVLRESECPWKPWC	0.36	Non-AntiCP
CPP15-1050	NRLKENIKFLLKRKT	0.36	Non-AntiCP
CPP10-492	KQRKRNCSDD	0.36	Non-AntiCP
CPP10-750	RYRDNSKRFQ	0.36	Non-AntiCP
CPP15-386	ENRSKENIKFLLKRK	0.35	Non-AntiCP
CPP15-195	RDNLKRTIRTRLNIR	0.35	Non-AntiCP
CPP20-24	ERHKKREYNVRAPNPGFKRL	0.34	Non-AntiCP
CPP10-771	RDFRGTRIER	0.34	Non-AntiCP
CPP10-1108	ELLTLIRRLL	0.34	Non-AntiCP
CPP10-684	RKSNAERWRE	0.34	Non-AntiCP
CPP20-179	RPRENIRFLSKRKSNAERWR	0.34	Non-AntiCP
CPP15-19	KYLDDRKKFKNQSRV	0.34	Non-AntiCP
CPP15-1065	RDNLKRTLRTLLDPR	0.34	Non-AntiCP
CPP15-637	RKYLTQEFRKDFERR	0.34	Non-AntiCP
CPP15-1034	FRWRRSLIRRTATEE	0.34	Non-AntiCP
CPP15-1066	DNLKRTLRTLLDPRR	0.34	Non-AntiCP
CPP20-567	RDAINVRRRRSITRRVSEAC	0.34	Non-AntiCP
CPP15-930	QKHRALRSTDKYSRM	0.34	Non-AntiCP
CPP15-381	RFLSKRKSNAERWRE	0.33	Non-AntiCP
CPP15-208	QLTDNRRNLQSKWKP	0.33	Non-AntiCP
CPP15-459	RQKHRALRSTDKNIK	0.33	Non-AntiCP
CPP15-197	NLKRTIRTRLNIREC	0.33	Non-AntiCP
CPP10-150	KIAEKLPLVR	0.33	Non-AntiCP
CPP20-425	EKQATQRDAINVRRRRSITR	0.33	Non-AntiCP
CPP15-1035	RWRRSLIRRTATEEC	0.33	Non-AntiCP
CPP20-43	EGNKRQCRGVRVTRRSLREF	0.33	Non-AntiCP
CPP15-378	RPRENIRFLSKRKSN	0.32	Non-AntiCP
CPP15-1046	VRRRRSITRRVSEAC	0.32	Non-AntiCP
CPP10-21	KREIYLLSSK	0.32	Non-AntiCP
CPP15-1054	SSFHDNLKRTRRIHL	0.32	Non-AntiCP
CPP20-562	EKQAMQRDAINVRRRRSITR	0.32	Non-AntiCP
CPP15-829	NVRRRRSITRRGDEE	0.31	Non-AntiCP
CPP15-376	EKRPRENIRFLSKRK	0.31	Non-AntiCP
CPP15-1043	AINVRRRRSITRRVS	0.31	Non-AntiCP
CPP15-828	INVRRRRSITRRGDE	0.31	Non-AntiCP
CPP20-272	LLTRRSLKNFWKRNLYLRDE	0.31	Non-AntiCP
CPP10-283	QTIATKLPLI	0.31	Non-AntiCP
CPP15-375	GEKRPRENIRFLSKR	0.3	Non-AntiCP
CPP15-76	IGYIERHKKREYNVR	0.3	Non-AntiCP
CPP15-77	GYIERHKKREYNVRA	0.29	Non-AntiCP
CPP15-139	VRVTRRSLREFSHFQ	0.29	Non-AntiCP
CPP20-51	RRFERYQQVLCNKGLSRRHY	0.29	Non-AntiCP
CPP10-749	TQRYRDNSKR	0.29	Non-AntiCP
CPP10-451	KENINFLLKR	0.28	Non-AntiCP
CPP15-228	HSKENINFLLKRKRA	0.28	Non-AntiCP
CPP15-1058	DNLKRTRRIHLNIRE	0.28	Non-AntiCP
20-185	NRIALIVRNA	0.28	Non-AntiCP
CPP10-452	ENINFLLKRK	0.28	Non-AntiCP
CPP20-180	PRENIRFLSKRKSNAERWRE	0.28	Non-AntiCP
CPP20-185	ERAGENRSKENIKFLLKRKR	0.27	Non-AntiCP
CPP15-75	KIGYIERHKKREYNV	0.27	Non-AntiCP
CPP15-789	PLRDNLKRTIRTRLN	0.25	Non-AntiCP
CPP15-1045	NVRRRRSITRRVSEA	0.25	Non-AntiCP
CPP15-1055	SFHDNLKRTRRIHLN	0.25	Non-AntiCP
CPP20-23	KIGYIERHKKREYNVRAPNP	0.25	Non-AntiCP
CPP15-196	DNLKRTIRTRLNIRE	0.24	Non-AntiCP
CPP10-836	NNRLRILIAT	0.24	Non-AntiCP
CPP15-211	NFSETRKLARNKQKR	0.23	Non-AntiCP
CPP20-70	RKAEINFSETRKLARNKQKR	0.23	Non-AntiCP
CPP15-267	DNTKSTLQRLLKRVN	0.23	Non-AntiCP
CPP20-184	VERAGENRSKENIKFLLKRK	0.23	Non-AntiCP
CPP15-478	NDNAKRTLQILRNKR	0.23	Non-AntiCP
CPP20-561	RDAINFRWRRSLIRRTATEE	0.22	Non-AntiCP
CPP15-1044	INVRRRRSITRRVSE	0.22	Non-AntiCP
CPP15-151	LPILRRVRNTLEAMR	0.21	Non-AntiCP
CPP15-227	NHSKENINFLLKRKR	0.19	Non-AntiCP
CPP15-382	HPMLNSIRRREQNQF	0.16	Non-AntiCP
CPP10-933	NRIALTVRSA	0.12	Non-AntiCP

## Sheet: S7
Table S7 CPPs with innate tumor homing characteristics predicted by three programs
Peptide ID	Sequence	TumorHPD score	SCMTHP score > 301	NEPTUNE score	Antiangiogenic	BBB
tLyP-1	CGNKRTR	1.05	391.85	0.93	0.79	0.21
CPP10-1537	CSKICWRPRC	2.47	621.6	0.97	0.77	0.3
CPP10-1344	SKWCRDHSRC	1.7	552.1	0.88	0.8	0.15
CPP10-1743	SCWQRYPERC	2.19	570.9	0.95	0.83	0.26
CPP10-1725	HIFWSKRNCC	1.56	503.2	0.94	0.77	0.3
CPP10-757	VRWYRNGTCR	0.98	459.8	0.93	0.68	0.34
CPP10-1032	DCRFNRGRCR	1.42	527.1	0.92	0.7	0.3
CPP20-156	RAKINLLSKRKPPAERWWRW	0.45	419.05	0.91	-	0.1
CPP10-352	CKTEWIKSKC	1.34	374	0.91	0.74	0.06
CPP15-245	ARRTPRMLSNKRICC	0.83	438.4	0.89	0.79	0.17
CPP10-936	LQILLNKRPC	0.76	374.5	0.87	0.63	0.19
CPP10-1657	RDAINFRWRR	0.14	425.5	0.85	0.53	0.18
CPP20-332	ARRKLMKVLRESECPWKPWC	0.59	441.4	0.84	0.67	-
CPP15-347	RKPPAERWWRWGGCM	2.03	517.53	0.83	0.72	-
CPP20-2	RCTAFQCKHSMKYRLSFCRK	0.38	419.7	0.82	0.66	0.19
CPP10-1389	RRRRSITRRG	0.6	430.2	0.81	0.83	0.29
CPP15-5	HSMKYRLSFCRKTCG	0.57	408.4	0.76	0.74	0.21
CPP15-4	KHSMKYRLSFCRKTC	0.13	400.9	0.65	0.72	0.24
CPP15-3	CKHSMKYRLSFCRKT	0.13	400.93	0.64	0.72	0.24
CPP15-423	VPFFGKRLHHTCPCL	0.89	435.46	0.59	0.56	0.09
CPP20-331	RARRKLMKVLRESECPWKPW	0.11	421.3	0.52	0.57	0.11

## Sheet: S8
Table S8 CPPs with innate antioxidant potential through free radical scavenging or chelating metal ions
Scavenger of free radical (score)	Sequence	Peptide name			Chelator (score)	Sequence	Peptide name
0.62884	YTRTCYRTHPYKPET	CPP15-186			0.29555	REILLPALRK	CPP10-420
0.57775	VPFFGKRLHHTCPCL	CPP15-423			0.24377	KVWLVPLKKF	CPP10-195
0.56804	GKRQNYPKHPERFLC	CPP15-103			0.24373	ENINFLLKRK	CPP10-452
0.55321	KQLIRRHYWEIKWSG	CPP15-45			0.23858	RYRDNSKRFQ	CPP10-750
0.54916	KPPAERWWRWGGCML	CPP15-362			0.23541	KLIILLLVAA	CPP10-466
0.54715	PLKVWLYPLK	CPP10-745			0.22852	ILLPALRKFC	CPP10-421
0.53061	SCWQRYPERC	CPP10-1743			0.22688	NMIALLIIRK	CPP10-924
0.5275	RKPPAERWWRWGGCM	CPP15-347			0.22686	KENINFLLKR	CPP10-451
0.52642	RSLKDFWKRHFYLRD	CPP15-561			0.22344	RLRILIATIA	CPP10-837
0.52318	KKQLIRRHYWEIKWS	CPP15-44			0.22302	DRKKFKNQSR	CPP10-40
0.50351	RDAINFRWRRSLIRR	CPP15-1029			0.22084	LQRTIAKKLL	CPP10-297
0.49466	VRWYRNGTCR	CPP10-757			0.21864	NRIALIVRNA	CPP10-918
0.47865	RMTKRCTPRHGVCFY	CPP15-885			0.21589	NRIALTVRSA	CPP10-933
0.47696	KLMDVLRPKKCVLYP	CPP15-310			0.21482	RDFRGTRIER	CPP10-771
0.46985	RSLKNFWKRNLYLRD	CPP15-540			0.21464	KLGALLTICL	CPP10-437
0.46213	KLWNHARDWC	CPP10-1738			0.21242	KREIYLLSSK	CPP10-21
0.45892	SKICWRPRCY	CPP10-1538			0.21134	MIALLIIRKC	CPP10-925
0.45686	RKPSAERWRRDCTSW	CPP15-1021			0.21096	QTIATKLPLI	CPP10-283
0.45654	RNRFVRIGRRDMQSP	CPP15-316			0.20972	PMKVWLAPLK	CPP10-142
0.45426	CRWTCNQPCLIPGKR	CPP15-349			0.20891	MKRRGFLSLL	CPP10-598
0.45375	SIFRYGRRDM	CPP10-616			0.2085	KAYLFRNLAK	CPP10-186
0.45315	KVWLVPLKKF	CPP10-195			0.2083	TIATKLPLIR	CPP10-284
0.45294	PMKVWLAPLK	CPP10-142			0.20768	RRVRFLVASI	CPP10-79
0.45276	KIGYIERHKKREYNV	CPP15-75			0.20595	NRFVRIGRRD	CPP10-583
0.44898	RCTAFQCKHSMKYRLSFCRK	CPP20-2			0.20434	MKVWLVPLKK	CPP10-194
0.44742	KPPAERWWRW	CPP10-632			0.2013	KRKSNAERWR	CPP10-683
0.44541	RRFERYQQVLCNKGLSRRHY	CPP20-51			0.20098	LQRLLKRVNC	CPP10-521
0.44404	YKRLLQRPARRMDRG	CPP15-611			0.19716	KIAEKLPLVR	CPP10-150
0.44071	RRSLKDFWKRHFYLR	CPP15-560			0.19626	RYFAIVGRPR	CPP10-841
0.4406	SLKNFWKRNLYLRDE	CPP15-541			0.19419	PLKVWLYPLK	CPP10-745
0.43986	LKNFWKRNLY	CPP10-962			0.19177	NNRLRILIAT	CPP10-836
0.43984	MKVWLVPLKK	CPP10-194			0.19024	RNRFVRIGRR	CPP10-582
0.43431	RKYLTQEFRKDFERR	CPP15-637			0.18828	RKPPAERWWR	CPP10-631
0.43302	CRLCMHPDCRFNRGRCRPRA	CPP20-301			0.18778	EKPLKRRVKQ	CPP10-858
0.43245	PMKVWLVPLK	CPP10-193			0.18696	RKSNAERWRE	CPP10-684
0.42645	DAINFRWRRSLIRRT	CPP15-1030			0.18687	PMKVWLVPLK	CPP10-193
0.42533	KRKPPAERWWRWGGC	CPP15-346			0.18653	MKYRLSFCRK	CPP10-11
0.42214	LLSKRKPPAERWWRWGGCML	CPP20-166			0.18634	CKTEWIKSKC	CPP10-352
0.41459	CSKICWRPRC	CPP10-1537			0.18601	RFVRIGRRDM	CPP10-584
0.41231	QCKHSMKYRLSFCRK	CPP15-2			0.18525	RTIAKKLLSI	CPP10-298
0.41208	RKPPAERWWR	CPP10-631			0.18437	AAKRLSALMR	CPP10-865
0.41046	MKLQCLPTFRNKLRS	CPP15-60			0.18384	TQRYRDNSKR	CPP10-749
0.40918	DSRPKRTRPPATEYW	CPP15-42			0.18095	TIAKKLLSIR	CPP10-299
0.40875	SKRKPSAERWRRDCT	CPP15-1020			0.17786	SIFRYGRRDM	CPP10-616
0.40776	RRSLKNFWKRNLYLR	CPP15-539			0.17275	KQRKRNCSDD	CPP10-492
0.40766	LLSKRKPPAERWWRWGGCMA	CPP20-158			0.16806	KPPAERWWRW	CPP10-632
0.40216	FLSKRKPSAERWRRDCTSWF	CPP20-554			0.16252	VRWYRNGTCR	CPP10-757
0.4016	EKRIYYNSARKQCLR	CPP15-679			0.16126	RHKKREYNVR	CPP10-162
0.40011	SKWCRDHARC	CPP10-1123			0.16089	KPLKRRVKQY	CPP10-859
0.39959	FLTRRSLKDFWKRHFYLRDE	CPP20-284			0.15569	CYKKTWRDFR	CPP10-768
0.39865	KNFWKRNLYL	CPP10-963			0.23982	KLTILLLLAA	CPP10-1410
0.39824	TQRDAINFRWRRSLIRRTAT	CPP20-560			0.23639	LQILLNKRPC	CPP10-936
0.39805	ERHKKREYNVRAPNPGFKRL	CPP20-24			0.22662	KRLANLYLKA	CPP10-1679
0.3973	QATQRDAINFRWRRSLIRRT	CPP20-558			0.2251	RRRSITRRGD	CPP10-1390
0.39706	DNAKRTLQIHWNKRC	CPP15-590			0.22463	MKLQCLPTFRNKLRS	CPP15-60
0.39529	QRDAINFRWRRSLIR	CPP15-1028			0.22232	RDAINFRWRR	CPP10-1657
0.39484	RFVRIGRRDM	CPP10-584			0.2218	LVPLKKFFSKAKLLT	CPP15-98
0.39422	LLSKRKPPAERWWEC	CPP15-373			0.2137	ELLTLIRRLL	CPP10-1108
0.3942	ARRKLMKVLRESECPWKPWC	CPP20-332			0.21262	DCRFNRGRCR	CPP10-1032
0.39182	REILLPALRK	CPP10-420			0.21133	KRKPSAERWR	CPP10-1635
0.3911	RHKKREYNVR	CPP10-162			0.2107	RRSLKDFWKR	CPP10-990
0.39064	YKKTWRDFRGTRIER	CPP15-429			0.2084	KLWNHARDWC	CPP10-1738
0.38925	NLKRTRRIHLNIREC	CPP15-1059			0.20791	RRKVNFFSIR	CPP10-1409
0.38905	CYKKTWRDFRGTRIE	CPP15-428			0.20694	RDAINVRRRR	CPP10-1383
0.38882	GFLTRRSLKDFWKRHFYLRD	CPP20-283			0.20691	PAATLLVKSK	CPP10-1015
0.38841	ATQRDAINVRRRRSITRRGD	CPP20-428			0.20342	RRRRSITRRV	CPP10-1673
0.38773	CKHSMKYRLSFCRKT	CPP15-3			0.202	RRRRSITRRG	CPP10-1389
0.3865	SKWCRDHSRC	CPP10-1344			0.1979	KPKKLRPSTKDYWYI	CPP15-29
0.38631	DNLKRTRRIHLNIRE	CPP15-1058			0.19662	SKWCRDHARC	CPP10-1123
0.38276	ILLPALRKFC	CPP10-421			0.19086	CSKICWRPRC	CPP10-1537
0.38136	KIGYIERHKKREYNVRAPNP	CPP20-23			0.19028	LKNFWKRNLY	CPP10-962
0.38099	DFAKKGRKNLWRRSE	CPP15-526			0.19016	LKKKLKTFQKHYERL	CPP15-58
0.3809	IGYIERHKKREYNVR	CPP15-76			0.1898	HIFWSKRNCC	CPP10-1725
0.3809	KHSMKYRLSFCRKTC	CPP15-4			0.18973	KRKTCQRRWD	CPP10-1654
0.38082	KTWSDHRGTRIERGC	CPP15-162			0.18958	KNFWKRNLYL	CPP10-963
0.37951	KPSAERWRRDCTSWF	CPP15-1022			0.18905	DSRPKRTRPPATEYW	CPP15-42
0.37914	KAYLFRNLAK	CPP10-186			0.18884	RKPSAERWRR	CPP10-1636
0.37698	HIFWSKRNCC	CPP10-1725			0.18782	RWRRDCTSWF	CPP10-1641
0.37662	RYFAIVGRPR	CPP10-841			0.18601	KYLDDRKKFKNQSRV	CPP15-19
0.37638	KPSAERWRRD	CPP10-1637			0.18532	SKICWRPRCY	CPP10-1538
0.37608	RAKINLLSKRKPPAERWWRW	CPP20-156			0.18521	KPSAERWRRD	CPP10-1637
0.37595	KVWLVPLKKFFSKAK	CPP15-96			0.18393	SKWCRDHSRC	CPP10-1344
0.37518	KRLANLYLKA	CPP10-1679			0.18213	EKRKTCQRRW	CPP10-1653
0.37512	LLSKRKPPAERWWRW	CPP15-344			0.17882	SCWQRYPERC	CPP10-1743
0.3738	VRRRRSITRRGDEEC	CPP15-830			0.17848	WLVPLKKFFSKAKLL	CPP15-97
0.37211	RKPSAERWRR	CPP10-1636			0.17173	VRRRRSITRR	CPP10-1388
0.37208	EKRPRENIRFLSKRK	CPP15-376			0.17173	VRRRRSITRR	CPP10-1672
0.37161	RGVRVTRRSLREFSH	CPP15-137			0.17106	KIGYIERHKKREYNV	CPP15-75
0.3711	RDAINFRWRR	CPP10-1657			0.16887	KVWLVPLKKFFSKAK	CPP15-96
0.37101	RDFAKKGRKNLWRRS	CPP15-525			0.16493	KQLIRRHYWEIKWSG	CPP15-45
0.37081	RDAINVRRRRSITRR	CPP15-825			0.16185	IGYIERHKKREYNVR	CPP15-76
0.36952	KRQCRGVRVTRRSLREFSHF	CPP20-45			0.16177	KKGRKNLWRR	CPP10-946
0.36889	LLTRRSLKNFWKRNLYLRDE	CPP20-272			0.16176	KKQLIRRHYWEIKWS	CPP15-44
0.36853	ARRTPRMLSNKRICC	CPP15-245			0.16017	KLQATIAKKLFAIRS	CPP15-81
0.36518	GEKRPRENIRFLSKR	CPP15-375			0.15657	KWCFSTRVVLKMKQR	CPP15-100
0.3651	VRVTRRSLREFSHFQ	CPP15-139			0.15622	HSMKYRLSFCRKTCG	CPP15-5
0.36482	KTWRDFRGTRIERGC	CPP15-430			0.15342	GYIERHKKREYNVRA	CPP15-77
0.36255	LRDFAKKGRKNLWRR	CPP15-524			0.14796	KHSMKYRLSFCRKTC	CPP15-4
0.3613	DCRFNRGRCR	CPP10-1032			0.14283	QCKHSMKYRLSFCRK	CPP15-2
0.36119	KREIYLLSSK	CPP10-21			0.13679	CKHSMKYRLSFCRKT	CPP15-3
0.36065	QATQRDAINVRRRRSITRRG	CPP20-427			0.2422	KLMDVLRPKKCVLYP	CPP15-310
0.3598	RNRFVRIGRRDMQSPLLSER	CPP20-135			0.2244	QLTDNRRNLQSKWKP	CPP15-208
0.35785	KIAEKLPLVR	CPP10-150			0.22255	FSETRKLARNKQKRC	CPP15-212
0.35723	RDNLKRTLRTLLDPR	CPP15-1065			0.22153	GKRQNYPKHPERFLC	CPP15-103
0.35653	RKSNAERWRE	CPP10-684			0.2162	LLSKRKPPAERWWEC	CPP15-373
0.35644	NFRWRRSLIRRTATE	CPP15-1033			0.21408	GPRNRFVRIGRRDMQ	CPP15-315
0.35642	DNLKRTLRTLLDPRR	CPP15-1066			0.21143	YTRTCYRTHPYKPET	CPP15-186
0.35574	QAMQRDAINVRRRRSITRRV	CPP20-564			0.21128	HPMLNSIRRREQNQF	CPP15-382
0.35511	LKKKLKTFQKHYERL	CPP15-58			0.20716	KLNLQRTIAKKLLSI	CPP15-144
0.35478	GYIERHKKREYNVRA	CPP15-77			0.20665	KTWSDHRGTRIERGC	CPP15-162
0.35441	KQATQRDAINFRWRRSLIRR	CPP20-557			0.20566	LLSKRKPPAERWWRW	CPP15-344
0.35045	RDFRGTRIER	CPP10-771			0.20548	KNPEASKLNKRWCKQ	CPP15-200
0.35038	FRWRRSLIRRTATEE	CPP15-1034			0.20547	DNTKSTLQRLLKRVN	CPP15-267
0.35034	KRPRENIRFLSKRKS	CPP15-377			0.2039	KHQRAKINLLSKRKP	CPP15-337
0.34931	CYKKTWRDFR	CPP10-768			0.19568	HSKENINFLLKRKRA	CPP15-228
0.34663	RWRRSLIRRTATEEC	CPP15-1035			0.19436	RNRFVRIGRRDMQSP	CPP15-316
0.34645	TWRDFRGTRIERGCG	CPP15-431			0.19361	NLLSKRKPPAERWWE	CPP15-372
0.34566	NARRTPRMLSNKRIC	CPP15-244			0.19214	VRVTRRSLREFSHFQ	CPP15-139
0.34564	FSETRKLARNKQKRC	CPP15-212			0.19126	NFSETRKLARNKQKR	CPP15-211
0.34345	HSMKYRLSFCRKTCG	CPP15-5			0.18907	NHSKENINFLLKRKR	CPP15-227
0.34269	QAKINFLSKRKPSAERWRRD	CPP20-551			0.18893	NARRTPRMLSNKRIC	CPP15-244
0.34257	TQRDAINFRWRRSLI	CPP15-1027			0.18712	ARRTPRMLSNKRICC	CPP15-245
0.34179	HPMLNSIRRREQNQF	CPP15-382			0.18598	LQEKRPKEKIKFLSK	CPP15-254
0.34126	VRRRRSITRRVSEAC	CPP15-1046			0.18596	LPILRRVRNTLEAMR	CPP15-151
0.34117	RWRRDCTSWF	CPP10-1641			0.18378	NLLSKRKPPAERWWR	CPP15-343
0.34115	KKTWRDFRGTRIERGCGCPQ	CPP20-209			0.18376	CRWTCNQPCLIPGKR	CPP15-349
0.34103	LQILLNKRPC	CPP10-936			0.18332	RPRENIRFLSKRKSN	CPP15-378
0.34033	GVRVTRRSLREFSHF	CPP15-138			0.18203	ENRSKENIKFLLKRK	CPP15-386
0.33951	NLLSKRKPPAERWWE	CPP15-372			0.18153	GEKRPRENIRFLSKR	CPP15-375
0.33873	KPKKLRPSTKDYWYI	CPP15-29			0.18139	KRPRENIRFLSKRKS	CPP15-377
0.33839	ENRLKENIKFLLKRK	CPP15-1049			0.17451	WCFSTRVVLKMKQRA	CPP15-101
0.33803	HGFLTRRSLKDFWKRHFYLR	CPP20-282			0.17421	GVRVTRRSLREFSHF	CPP15-138
0.33658	NHSKENINFLLKRKR	CPP15-227			0.17149	EKRPRENIRFLSKRK	CPP15-376
0.33633	MKYRLSFCRK	CPP10-11			0.16645	RFLSKRKSNAERWRE	CPP15-381
0.33556	RARRKLMKVLRESECPWKPW	CPP20-331			0.16475	QEKRPKEKIKFLSKR	CPP15-255
0.33451	HGFLTRRSLKDFWKR	CPP15-557			0.16181	NRSKENIKFLLKRKR	CPP15-387
0.33384	LTRRSLKDFWKRHFY	CPP15-559			0.1613	NLKRTIRTRLNIREC	CPP15-197
0.33363	QRDAINVRRRRSITR	CPP15-824			0.16085	DNLKRTIRTRLNIRE	CPP15-196
0.33325	ERAGENRSKENIKFLLKRKR	CPP20-185			0.15872	RQCRGVRVTRRSLRE	CPP15-135
0.33293	RDAINFRWRRSLIRRTATEE	CPP20-561			0.15683	QCRGVRVTRRSLREF	CPP15-136
0.33274	GPRNRFVRIGRRDMQ	CPP15-315			0.15563	KPPAERWWRWGGCML	CPP15-362
0.33266	RKPSAERWRRDCTSWFGRCT	CPP20-555			0.15523	RGVRVTRRSLREFSH	CPP15-137
0.33223	INFLSKRKPSAERWR	CPP15-1017			0.15268	RDNLKRTIRTRLNIR	CPP15-195
0.33166	NLLSKRKPPAERWWR	CPP15-343			0.15202	KRPKEKIKFLSKRKT	CPP15-257
0.33157	NRLKENIKFLLKRKT	CPP15-1050			0.14512	KRQCRGVRVTRRSLR	CPP15-134
0.33046	NRFVRIGRRD	CPP10-583			0.1446	KRKPPAERWWRWGGC	CPP15-346
0.3303	RQKHRALRSTDKNIKLTRRC	CPP20-404			0.14276	EKRPKEKIKFLSKRK	CPP15-256
0.32951	INFRWRRSLIRRTAT	CPP15-1032			0.1416	IRFLSKRKSNAERWR	CPP15-380
0.32918	KINFLSKRKPSAERWRRDCT	CPP20-553			0.14154	NKRQCRGVRVTRRSL	CPP15-133
0.32861	RQKHRALRSTDKNIKLSRRC	CPP20-227			0.13738	RKPPAERWWRWGGCM	CPP15-347
0.32857	NLKRTIRTRLNIREC	CPP15-197			0.23387	LLTRRSLKNFWKRNL	CPP15-537
0.32666	ELLTLIRRLL	CPP10-1108			0.23263	LTRRSLKNFWKRNLY	CPP15-538
0.32651	KQAMQRDAINVRRRRSITRR	CPP20-563			0.22137	LTRRSLKDFWKRHFY	CPP15-559
0.32629	QRAKINLLSKRKPPAERWWR	CPP20-155			0.20767	RMTKRCTPRHGVCFY	CPP15-885
0.32628	SLRDFAKKGRKNLWR	CPP15-523			0.20705	TQRDAINVRRRRSIT	CPP15-823
0.32606	QTIATKLPLI	CPP10-283			0.20427	FLSKRKPSAERWRRD	CPP15-1019
0.32545	TDKNSRMTKRCTPRH	CPP15-882			0.19917	QKHRALRSTDKYSRM	CPP15-930
0.32515	MKRRGFLSLL	CPP10-598			0.19902	TWRDFRGTRIERGCG	CPP15-431
0.32507	QLTDNRRNLQSKWKP	CPP15-208			0.19874	SLRDFAKKGRKNLWR	CPP15-523
0.32415	LLTRRSLKNFWKRNL	CPP15-537			0.1985	KTWRDFRGTRIERGC	CPP15-430
0.32379	TQRYRDNSKR	CPP10-749			0.19801	YKRLLQRPARRMDRG	CPP15-611
0.32373	RRSLKDFWKR	CPP10-990			0.19774	RRSLKDFWKRHFYLR	CPP15-560
0.32369	KPLKRRVKQY	CPP10-859			0.1931	SLKNFWKRNLYLRDE	CPP15-541
0.3229	LTRRSLKNFWKRNLY	CPP15-538			0.19178	TDKNSRMTKRCTPRH	CPP15-882
0.32174	RKAEINFSETRKLARNKQKR	CPP20-70			0.19036	RSLKDFWKRHFYLRD	CPP15-561
0.32131	KRKTCQRRWD	CPP10-1654			0.18961	FHDDAKRTLQRLWIK	CPP15-619
0.32128	QRAKINLLSKRKPPAERWWE	CPP20-173			0.18856	PLRDNLKRTIRTRLN	CPP15-789
0.32054	EKPLKRRVKQ	CPP10-858			0.18775	GFLTRRSLKDFWKRH	CPP15-558
0.32052	FLSKRKPSAERWRRD	CPP15-1019			0.18606	VPFFGKRLHHTCPCL	CPP15-423
0.32017	QCRGVRVTRRSLREF	CPP15-136			0.18601	VRRRRSITRRGDEEC	CPP15-830
0.32006	NKRQCRGVRVTRRSL	CPP15-133			0.18566	NVRRRRSITRRGDEE	CPP15-829
0.31996	KLGALLTICL	CPP10-437			0.18381	RRSLKNFWKRNLYLR	CPP15-539
0.31988	DNLKRTIRTRLNIRE	CPP15-196			0.18186	DNAKRTLQIHWNKRC	CPP15-590
0.31972	NKRQCRGVRVTRRSLREFSH	CPP20-44			0.18127	SKRKPSAERWRRDCT	CPP15-1020
0.31909	RNRFVRIGRR	CPP10-582			0.17981	EKRIYYNSARKQCLR	CPP15-679
0.31902	CKTEWIKSKC	CPP10-352			0.17947	RSLKNFWKRNLYLRD	CPP15-540
0.31842	RPRENIRFLSKRKSNAERWR	CPP20-179			0.17595	RQELLTLIRRLLVNR	CPP15-627
0.31778	ENINFLLKRK	CPP10-452			0.17568	LRSTDKNIKLTRRCT	CPP15-758
0.31767	RQELLTLIRRLLVNR	CPP15-627			0.17522	DERQKAKSNFFSKRK	CPP15-743
0.31714	KLQATIAKKLFAIRS	CPP15-81			0.17327	RSKENIKFLLKRKRA	CPP15-388
0.31668	SSFHDNLKRTRRIHL	CPP15-1054			0.17249	KRQKEKINFLSKRKT	CPP15-845
0.31618	ENRSKENIKFLLKRK	CPP15-386			0.17232	RKYLTQEFRKDFERR	CPP15-637
0.31611	MQRDAINVRRRRSIT	CPP15-1039			0.17206	RQKHRALRSTDKNIK	CPP15-459
0.31593	PAATLLVKSK	CPP10-1015			0.16779	INVRRRRSITRRGDE	CPP15-828
0.31582	TIATKLPLIR	CPP10-284			0.16716	NDNAKRTLQILRNKR	CPP15-478
0.31498	LQRLLKRVNC	CPP10-521			0.16425	NFLSKRKPSAERWRR	CPP15-1018
0.31489	NRSKENIKFLLKRKR	CPP15-387			0.1577	LRDFAKKGRKNLWRR	CPP15-524
0.31468	WCFSTRVVLKMKQRA	CPP15-101			0.15665	EKRQKEKINFLSKRK	CPP15-844
0.3137	QEKRPKEKIKFLSKR	CPP15-255			0.15498	HGFLTRRSLKDFWKR	CPP15-557
0.31266	LPILRRVRNTLEAMR	CPP15-151			0.15454	QRDAINVRRRRSITR	CPP15-824
0.31222	GFLTRRSLKDFWKRH	CPP15-558			0.15031	YKKTWRDFRGTRIER	CPP15-429
0.31011	KENINFLLKR	CPP10-451			0.14978	RDFAKKGRKNLWRRS	CPP15-525
0.30856	KLNLQRTIAKKLLSI	CPP15-144			0.14484	INFLSKRKPSAERWR	CPP15-1017
0.30847	QKHRALRSTDKYSRM	CPP15-930			0.13847	DFAKKGRKNLWRRSE	CPP15-526
0.30813	FHDDAKRTLQRLWIK	CPP15-619			0.12885	CYKKTWRDFRGTRIE	CPP15-428
0.3078	KQATQRDAINVRRRRSITRR	CPP20-426			0.1285	AINVRRRRSITRRGD	CPP15-827
0.30646	RYRDNSKRFQ	CPP10-750			0.11923	RDAINVRRRRSITRR	CPP15-825
0.30646	LHGLLTRRSLKNFWKRNLYL	CPP20-269			0.11703	DAINVRRRRSITRRG	CPP15-826
0.30636	DAINVRRRRSITRRG	CPP15-826			0.23365	TQRDAINFRWRRSLI	CPP15-1027
0.30634	HSKENINFLLKRKRA	CPP15-228			0.20793	SSFHDNLKRTRRIHL	CPP15-1054
0.30612	RQCRGVRVTRRSLRE	CPP15-135			0.203	RDNLKRTLRTLLDPR	CPP15-1065
0.30551	KKICNDYKLNLQRTIAKKLL	CPP20-48			0.2016	SFHDNLKRTRRIHLN	CPP15-1055
0.30506	RRRSITRRGD	CPP10-1390			0.19952	RRFERYQQVLCNKGLSRRHY	CPP20-51
0.30425	KLHGFLTRRSLKDFWKRHFY	CPP20-281			0.19182	RCTAFQCKHSMKYRLSFCRK	CPP20-2
0.30366	QKHRALRSTDKNIKLSRRCN	CPP20-228			0.19078	MQRDAINVRRRRSIT	CPP15-1039
0.30365	KKGRKNLWRR	CPP10-946			0.1886	DNLKRTLRTLLDPRR	CPP15-1066
0.30307	PRENIRFLSKRKSNAERWRE	CPP20-180			0.1885	FRWRRSLIRRTATEE	CPP15-1034
0.30115	KWCFSTRVVLKMKQR	CPP15-100			0.17907	NFRWRRSLIRRTATE	CPP15-1033
0.30043	HDNLKRTRRIHLNIR	CPP15-1057			0.17823	RWRRSLIRRTATEEC	CPP15-1035
0.30013	MIALLIIRKC	CPP10-925			0.17635	RPRENIRFLSKRKSNAERWR	CPP20-179
0.29898	LVPLKKFFSKAKLLT	CPP15-98			0.17608	ENRLKENIKFLLKRK	CPP15-1049
0.2982	RPRENIRFLSKRKSN	CPP15-378			0.17439	ERAGENRSKENIKFLLKRKR	CPP20-185
0.29727	TQRDAINVRRRRSIT	CPP15-823			0.1738	NVRRRRSITRRVSEA	CPP15-1045
0.29718	DAINVRRRRSITRRV	CPP15-1042			0.17212	RNRFVRIGRRDMQSPLLSER	CPP20-135
0.29717	RDAINVRRRR	CPP10-1383			0.17177	RQKHRALRSTDKNIKLSRRC	CPP20-227
0.29614	LQRTIAKKLL	CPP10-297			0.17103	QRDAINFRWRRSLIR	CPP15-1028
0.29608	EPSKLEKRKTCQRRW	CPP15-1023			0.17077	VRRRRSITRRVSEAC	CPP15-1046
0.29582	KLIILLLVAA	CPP10-466			0.17062	NLKRTRRIHLNIREC	CPP15-1059
0.29582	KHRALRSTDKNIKLSRRCND	CPP20-229			0.16777	SKLEKRKTCQRRWDF	CPP15-1025
0.29581	KYLDDRKKFKNQSRV	CPP15-19			0.16471	NRLKENIKFLLKRKT	CPP15-1050
0.29569	TQRDAINVRRRRSITRRGDE	CPP20-429			0.16462	QRAKINLLSKRKPPAERWWE	CPP20-173
0.29555	KLTILLLLAA	CPP10-1410			0.15968	KKTWRDFRGTRIERGCGCPQ	CPP20-209
0.29534	EKRPKEKIKFLSKRK	CPP15-256			0.15943	QRAKINLLSKRKPPAERWWR	CPP20-155
0.2941	RRKVNFFSIR	CPP10-1409			0.15613	INVRRRRSITRRVSE	CPP15-1044
0.29386	AAKRLSALMR	CPP10-865			0.15558	PSKLEKRKTCQRRWD	CPP15-1024
0.29369	RSKENIKFLLKRKRA	CPP15-388			0.15528	RAKINLLSKRKPPAERWWRW	CPP20-156
0.29334	IRFLSKRKSNAERWR	CPP15-380			0.15524	INFRWRRSLIRRTAT	CPP15-1032
0.29293	KHQRAKINLLSKRKP	CPP15-337			0.1545	NKRQCRGVRVTRRSLREFSH	CPP20-44
0.29229	EKRQKEKINFLSKRK	CPP15-844			0.15433	VERAGENRSKENIKFLLKRK	CPP20-184
0.29194	KRKPSAERWR	CPP10-1635			0.15397	QKHRALRSTDKNIKLSRRCN	CPP20-228
0.29176	EKQAMQRDAINVRRRRSITR	CPP20-562			0.15185	EPSKLEKRKTCQRRW	CPP15-1023
0.29078	VERAGENRSKENIKFLLKRK	CPP20-184			0.15118	DNLKRTRRIHLNIRE	CPP15-1058
0.28935	RRVRFLVASI	CPP10-79			0.15065	KPSAERWRRDCTSWF	CPP15-1022
0.28923	DNTKSTLQRLLKRVN	CPP15-267			0.14972	HDNLKRTRRIHLNIR	CPP15-1057
0.28906	MQRDAINVRRRRSITRRVSE	CPP20-565			0.14926	KRQCRGVRVTRRSLREFSHF	CPP20-45
0.28813	NFLSKRKPSAERWRR	CPP15-1018			0.1491	RKAEINFSETRKLARNKQKR	CPP20-70
0.28809	EGNKRQCRGVRVTRRSLREF	CPP20-43			0.14885	DAINFRWRRSLIRRT	CPP15-1030
0.28715	KRQKEKINFLSKRKT	CPP15-845			0.14546	KKICNDYKLNLQRTIAKKLL	CPP20-48
0.2858	KRKSNAERWR	CPP10-683			0.14364	RDAINFRWRRSLIRR	CPP15-1029
0.28501	NVRRRRSITRRGDEE	CPP15-829			0.14339	ERHKKREYNVRAPNPGFKRL	CPP20-24
0.28373	NFSETRKLARNKQKR	CPP15-211			0.13931	PRENIRFLSKRKSNAERWRE	CPP20-180
0.28191	PSKLEKRKTCQRRWD	CPP15-1024			0.1385	RKPSAERWRRDCTSW	CPP15-1021
0.28185	INVRRRRSITRRVSE	CPP15-1044			0.13566	EGNKRQCRGVRVTRRSLREF	CPP20-43
0.28129	KRPKEKIKFLSKRKT	CPP15-257			0.13448	KIGYIERHKKREYNVRAPNP	CPP20-23
0.27897	SFHDNLKRTRRIHLN	CPP15-1055			0.12496	LLSKRKPPAERWWRWGGCMA	CPP20-158
0.27828	NVRRRRSITRRVSEA	CPP15-1045			0.12315	AINVRRRRSITRRVS	CPP15-1043
0.27801	WLVPLKKFFSKAKLL	CPP15-97			0.12233	LLSKRKPPAERWWRWGGCML	CPP20-166
0.27754	RDAINVRRRRSITRRVSEAC	CPP20-567			0.11461	DAINVRRRRSITRRV	CPP15-1042
0.27286	NMIALLIIRK	CPP10-924			0.2313	GFLTRRSLKDFWKRHFYLRD	CPP20-283
0.27261	EKQATQRDAINVRRRRSITR	CPP20-425			0.21955	FLTRRSLKDFWKRHFYLRDE	CPP20-284
0.27253	LQEKRPKEKIKFLSK	CPP15-254			0.21236	HGFLTRRSLKDFWKRHFYLR	CPP20-282
0.27214	DERQKAKSNFFSKRK	CPP15-743			0.2044	KQATQRDAINFRWRRSLIRR	CPP20-557
0.26989	RKYLTQEFRKDFERRAGNPR	CPP20-333			0.19846	LHGLLTRRSLKNFWKRNLYL	CPP20-269
0.26917	NDNAKRTLQILRNKR	CPP15-478			0.18728	FLSKRKPSAERWRRDCTSWF	CPP20-554
0.26836	RDNLKRTIRTRLNIR	CPP15-195			0.18457	EKQATQRDAINVRRRRSITR	CPP20-425
0.26675	KQRKRNCSDD	CPP10-492			0.17995	KQATQRDAINVRRRRSITRR	CPP20-426
0.26675	RFLSKRKSNAERWRE	CPP15-381			0.17588	RQKHRALRSTDKNIKLTRRC	CPP20-404
0.26661	EKRKTCQRRW	CPP10-1653			0.17484	LLTRRSLKNFWKRNLYLRDE	CPP20-272
0.26512	LRSTDKNIKLTRRCT	CPP15-758			0.17463	QATQRDAINFRWRRSLIRRT	CPP20-558
0.26301	KRQCRGVRVTRRSLR	CPP15-134			0.17228	CRLCMHPDCRFNRGRCRPRA	CPP20-301
0.2624	KNPEASKLNKRWCKQ	CPP15-200			0.17203	EKQAMQRDAINVRRRRSITR	CPP20-562
0.26236	INVRRRRSITRRGDE	CPP15-828			0.16925	RKYLTQEFRKDFERRAGNPR	CPP20-333
0.26135	SKLEKRKTCQRRWDF	CPP15-1025			0.16585	KQAMQRDAINVRRRRSITRR	CPP20-563
0.26075	RQKHRALRSTDKNIK	CPP15-459			0.1641	KLHGFLTRRSLKDFWKRHFY	CPP20-281
0.25912	AINVRRRRSITRRVS	CPP15-1043			0.16392	RARRKLMKVLRESECPWKPW	CPP20-331
0.25868	RLRILIATIA	CPP10-837			0.16316	QATQRDAINVRRRRSITRRG	CPP20-427
0.25699	RRRRSITRRV	CPP10-1673			0.16164	ARRKLMKVLRESECPWKPWC	CPP20-332
0.25512	RTIAKKLLSI	CPP10-298			0.16092	KINFLSKRKPSAERWRRDCT	CPP20-553
0.2547	PLRDNLKRTIRTRLN	CPP15-789			0.15835	RDAINFRWRRSLIRRTATEE	CPP20-561
0.25467	VRRRRSITRR	CPP10-1388			0.15008	KHRALRSTDKNIKLSRRCND	CPP20-229
0.25467	VRRRRSITRR	CPP10-1672			0.148	QAMQRDAINVRRRRSITRRV	CPP20-564
0.25066	NNRLRILIAT	CPP10-836			0.14746	RDAINVRRRRSITRRVSEAC	CPP20-567
0.24837	QRDAINVRRRRSITRRVSEA	CPP20-566			0.14271	QAKINFLSKRKPSAERWRRD	CPP20-551
0.24706	AINVRRRRSITRRGD	CPP15-827			0.13414	TQRDAINFRWRRSLIRRTAT	CPP20-560
0.24482	DRKKFKNQSR	CPP10-40			0.13077	RKPSAERWRRDCTSWFGRCT	CPP20-555
0.23788	NRIALTVRSA	CPP10-933			0.12196	QRDAINVRRRRSITRRVSEA	CPP20-566
0.23487	RRRRSITRRG	CPP10-1389			0.12116	ATQRDAINVRRRRSITRRGD	CPP20-428
0.23218	NRIALIVRNA	CPP10-918			0.11465	MQRDAINVRRRRSITRRVSE	CPP20-565
0.2177	TIAKKLLSIR	CPP10-299			0.10925	TQRDAINVRRRRSITRRGDE	CPP20-429
